# Supplementary material for: Complete genome sequence of a novel Prescottella sp. R16 isolate from deep-sea sediments in the western Pacific
Source: Front Genet. 2024 Mar 14;15:1356956. doi: 10.3389/fgene.2024.1356956 (PMC10972888; doi:10.3389/fgene.2024.1356956)
Supplement: Supplementary file 2 [file DataSheet2.xlsx]

## Sheet: Table S1
Table S1. Annotation information of protein coding sequence of R16 strain plasmid
sseqid	start location	end location	strand	percent identity	full length of feature in db	length of found feature	percent match length	fragment	database	Feature	Type	Description	sequence
O53871	1490	2693	-1	79.1	1209	1203	99.5037	FALSE	swissprot	fadA	CDS	Y0859_MYCTU - Experimental evidence at protein level: Swiss-Prot protein existence level 1. From Mycobacterium tuberculosis (strain ATCC 25618 / H37Rv).	GAGGCATTCATTTATGAAGCCATCCGCACCCCTCGGGGTAAGGGCAAGGCAACCGGATCGCTCCATTCGGTGAAGCCGATCGACCTGGTCACCGGCCTGATCGCCGAGCTGCGCACCCGGTTCCCGAACCTCGACGAGGACCGCATCTCCGACGTGATCCTCGGTGTGGTCTCCCCGCTCGGGGACCAGGGCGCCGACATCGCCCGCACCGCGGTCACCGTCGCCGGGCTGCCCGACACGGTCGGTGGCGTGCAGATCAACCGGTTCTGCGCGTCCGGCCTCGAGGCCGTGAACATGGCGGCGCAGAAGGTGCGGTCGGGCTGGGACGAGCTGGTCATCGCCGGTGGCGTCGAATCGATGTCGCGCGTGAAGATGGGCTCCGACGGTGGCCCGTGGATG…
O69687	27377	28646	-1	70.8	1281	1269	99.0632	FALSE	swissprot	FAMT_MYCTU	CDS	Experimental evidence at protein level: Swiss-Prot protein existence level 1. May be a S-adenosylmethionine-dependent methyltransferase involved in fatty acid metabolism. From Mycobacterium tuberculosis (strain ATCC 25618 / H37Rv).	ACGGTACGCAAACTCAGTCTTGCCGAGATTGTCGAAACCGTGTCCGACGGCGATATTCCGCTGCGCTTCACAGCATACGACGGCAGCGCGACCGGCCCGGAGGACGCACCGTACGGCCTGCACCTGAACTCCGAGCGCGGCACCACCTACCTGGCCACCGCACCCGGCGACCTCGGTATGGCCCGCGCCTACGTCTCCGGCGACCTCGAGGCCGTCGGCGTCCACCCCGGCGACCCGTACGAAATCCTGAAGGCGATGACGGCCCTGCACTTCGAGCGGCCGTCCCCGAAGGAACTCGCCACCATCACCCGCTCCATCGGCTGGGACAAGCTGCGCATCATCGCGCCGCCCCCGCAGGAACACCTGCCGCGGTGGCGCCGATTCGCGGAAGGGCTGCGG…
F1CMY8	25314	26472	-1	61.4	1170	1158	98.9744	FALSE	swissprot	kshA	CDS	KSHA5_RHORH - Also known as kshA5 From Rhodococcus rhodochrous.	AGCGACCACGACGCACCGGTTCGTGAGATCACAGCGCAGGCGCTACCGACACGGTTCGCACGCGGATGGCACTGCCTGGGCCTGGAACGCACGTTCCGCGACGGAAAACCTCATCAGATCAACGCCTTCGGGCGGAAGCTGGTGGTTTTCGCCGGACAGGACGAGAAGATCAACGTGCTCGACGCGTACTGCCGGCACATGGGCGGCGACCTCTCACAGGGCACCGTGAAGGGGAACGAGATCGCCTGCCCCTTCCACGACTGGCGCTGGGGCGGCGACGGGCGGTGCAAGAACATTCCGTACGCCCGCCGTGTCCCGCCGATCGCCCGCACCGCGACCTGGCCGACGATGGTGCAGGACGGCCTGCTGTTCGTCTGGAACGACCCCGAGGGCAACCCG…
F1CMY8	33914	35072	1	61.4	1170	1158	98.9744	FALSE	swissprot	kshA	CDS	KSHA5_RHORH - Also known as kshA5 From Rhodococcus rhodochrous.	AGCGACCACGACGCACCGGTTCGTGAGATCACAGCGCAGGCGCTACCGACACGGTTCGCACGCGGATGGCACTGCCTGGGCCTGGAACGCACGTTCCGCGACGGAAAACCTCATCAGATCAACGCCTTCGGGCGGAAGCTGGTGGTTTTCGCCGGACAGGACGAGAAGATCAACGTGCTCGACGCGTACTGCCGGCACATGGGCGGCGACCTCTCACAGGGCACCGTGAAGGGGAACGAGATCGCCTGCCCCTTCCACGACTGGCGCTGGGGCGGCGACGGGCGGTGCAAGAACATTCCGTACGCCCGCCGTGTCCCGCCGATCGCCCGCACCGCGACCTGGCCGACGATGGTGCAGGACGGCCTGCTGTTCGTCTGGAACGACCCCGAGGGCAACCCG…
O53871	19205	20219	1	76.9	1209	1014	83.871	TRUE	swissprot	fadA	CDS	Y0859_MYCTU - Experimental evidence at protein level: Swiss-Prot protein existence level 1. From Mycobacterium tuberculosis (strain ATCC 25618 / H37Rv).	GAGGCATTCATTTATGAAGCCATCCGCACCCCTCGGGGTAAGGGCAAGGCAACCGGATCGCTCCATTCGGTGAAGCCGATCGACCTGGTCACCGGCCTGATCGCCGAGCTGCGCACCCGGTTCCCGAACCTCGACGAGGACCGCATCTCCGACGTGATCCTCGGTGTGGTCTCCCCGCTCGGGGACCAGGGCGCCGACATCGCCCGCACCGCGGTCACCGTCGCCGGGCTGCCCGACACGGTCGGTGGCGTGCAGATCAACCGGTTCTGCGCGTCCGGCCTCGAGGCCGTGAACATGGCGGCGCAGAAGGTGCGGTCGGGCTGGGACGAGCTGGTCATCGCCGGTGGCGTCGAATCGATGTCGCGCGTGAAGATGGGCTCCGACGGTGGCCCGTGGATG…
O69687	31907	32390	1	71.6	1281	483	37.7049	TRUE	swissprot	FAMT_MYCTU	CDS	Experimental evidence at protein level: Swiss-Prot protein existence level 1. May be a S-adenosylmethionine-dependent methyltransferase involved in fatty acid metabolism. From Mycobacterium tuberculosis (strain ATCC 25618 / H37Rv).	GGCGACCTCGGTATGGCCCGCGCCTACGTCTCCGGCGACCTCGAGGCCGTCGGCGTCCACCCCGGCGACCCGTACGAAATCCTGAAGGCGATGACGGCCCTGCACTTCGAGCGGCCGTCCCCGAAGGAACTCGCCACCATCACCCGCTCCATCGGCTGGGACAAGCTGCGCATCATCGCGCCGCCCCCGCAGGAACACCTGCCGCGGTGGCGCCGATTCGCGGAAGGGCTGCGGCACTCCAAGACTCGCGACGCCGAAGCCATCCACCACCACTACGACGTGTCCAACACGTTCTACGAATACGTCCTCGGCCCGTCCATGACGTACACGTGCGCCGCCTACGAATCCGAGGACCAGACCCTCGAGGCCGCGCAGGAGAACAAGTACCGCCTCGTGTTC…
P95276	37255	37543	-1	50	1068	288	26.9663	TRUE	swissprot	EPHB_MYCTO	CDS	Experimental evidence at protein level: Swiss-Prot protein existence level 1. Could be involved in detoxification of extraneous host-cell epoxides. Catalyzes the hydrolysis of small aromatic epoxide-containing substrates such as trans-1,3-diphenylpropene oxide, trans and cis- stilbene oxide, and terpenoid epoxide. From Mycobacterium tuberculosis (strain CDC 1551 / Oshkosh).	GAGGGCCCGCTCGTCGTGCTTCTGCACGGCTTCCCGCACACGTGGTTCAGTTGGCGTCATCAGATCGGTGCGCTGGCCGACGCGGGCTACCGGGTGGTGGCGCCGGACCTGCGCGGTATGGGGCAGACCGATGTTCCCGACCGGCTCGAGGACTACCGCGTCGACAACGTCGTCGCCGACATCTGCGGCCTGCTCGACCACCTCGGTCACGACAGCGCAGTGTTCTCCGGGCTGGACTACGGCCAGTTCATCGCGTACGACATCGCGATCGAGCGCCCGAGCGGGTGC
O53871	20217	20406	1	88.9	1209	189	15.6328	TRUE	swissprot	fadA	CDS	Y0859_MYCTU - Experimental evidence at protein level: Swiss-Prot protein existence level 1. From Mycobacterium tuberculosis (strain ATCC 25618 / H37Rv).	ATGAACATCCCCACCGAGAAGCTCAACGTCGTCGGCGGCGCCATCGCGATGGGTCACCCGCTCGGCGCGACCGGCGCCATGATCACCGGCACCATGGTCGACGAGCTCGAGCGCCGCGGCGCGAAGCGGGCCCTGGTGACGCTGTGCATCGGCGGCGGCATGGGCGTGGCCACCATCATCGAGCGCGTC
Q9U217	3495	3684	1	50	1941	189	9.73725	TRUE	swissprot	faah-4	CDS	FAAH4_CAEEL - Experimental evidence at protein level: Swiss-Prot protein existence level 1. Converts monoacylglycerides to free fatty acids and glycerol (PubMed:30911178). Hydrolyzes the endocannabinoid 2- arachidonoylglycerol (2-AG), and thereby regulates the degradation of endocannabinoid-related monoacylglycerides (PubMed:30911178). Also hydrolyzes arachidonoyl ethanolamide (anandamide, or AEA…	AACCCGTGGAACACCGACTACTCCCCCGGCGGCTCGTCCGGCGGCAGCGCGGCCGTCGTCGCGGCCCGCTTCGTGCCGCTCGCCACCGGCACCGACACCGGCGGCTCACTGCGACTGCCGGCCAGCGCGTGCGGCATCACGTCGATCAAACCGACGTTCGGCCGGTGCAGCACGCACGGCGTCATCCCG
Q9U217	18214	18403	-1	50	1941	189	9.73725	TRUE	swissprot	faah-4	CDS	FAAH4_CAEEL - Experimental evidence at protein level: Swiss-Prot protein existence level 1. Converts monoacylglycerides to free fatty acids and glycerol (PubMed:30911178). Hydrolyzes the endocannabinoid 2- arachidonoylglycerol (2-AG), and thereby regulates the degradation of endocannabinoid-related monoacylglycerides (PubMed:30911178). Also hydrolyzes arachidonoyl ethanolamide (anandamide, or AEA…	AACCCGTGGAACACCGACTACTCCCCCGGCGGCTCGTCCGGCGGCAGCGCGGCCGTCGTCGCGGCCCGCTTCGTGCCGCTCGCCACCGGCACCGACACCGGCGGCTCACTGCGACTGCCGGCCAGCGCGTGCGGCATCACGTCGATCAAACCGACGTTCGGCCGGTGCAGCACGCACGGCGTCATCCCG
Q45223	21399	21594	1	51.5	879	195	22.1843	TRUE	swissprot	hbdA	CDS	HBD_BRADU - Protein inferred from homology: Swiss-Prot protein existence level 3. From Bradyrhizobium diazoefficiens (strain JCM 10833 / BCRC 13528 / IAM 13628 / NBRC 14792 / USDA 110).	ATCAAGAAGGTCGGTGTCCTCGGTGCCGGCATGATGGGCGCGGGTATCGCGTACGTGTGCGCGAAGGCCGGAATCCCGGTGGTACTCAAGGACGTCGAGCTCGCCGCCGCCGAGAAGGGCAAGGCGTACTCGGAGAAGATCGAGGCCAAGGCGCTCTCGCGCGGCAAGACCACCGAGGCGAAGTCGAAGGCTCTC
B2HJU9	22804	22987	1	54.7	891	183	20.5387	TRUE	swissprot	dhmA	CDS	DHMA_MYCMM - Protein inferred from homology: Swiss-Prot protein existence level 3. Catalyzes hydrolytic cleavage of carbon-halogen bonds in halogenated aliphatic compounds, leading to the formation of the corresponding primary alcohols, halide ions and protons. From Mycobacterium marinum (strain ATCC BAA-535 / M).	CTCGACATGCACTACGTGACGGAGGGGGAGGGCCCGCTCGTCGTGCTTCTGCACGGCTTCCCGCACACGTGGTTCAGTTGGCGTCATCAGATCGGTGCGCTGGCCGACGCGGGCTACCGGGTGGTGGCGCCGGACCTGCGCGGTATGGGGCAGACCGATGTTCCCGACCGGCTCGAGGACTAC

## Sheet: Table S2
Table S2. Identification of clustered regularly interspaced short palindromic repeats (CRISPR) elements in the genome of strain R16.
ID	Sequence	Sequence_basename	Duplicated_Spacers	CRISPR_Id	CRISPR_Start	CRISPR_End	CRISPR_Length	Potential_Orientation (AT%)	CRISPRDirection	Consensus_Repeat	Repeat_ID (CRISPRdb)	Nb_CRISPRs_with_same_Repeat (CRISPRdb)	Repeat_Length	Spacers_Nb	Mean_size_Spacers	Standard_Deviation_Spacers	Nb_Repeats_matching_Consensus	Ratio_Repeats_match/TotalRepeat	Conservation_Repeats (% identity)	EBcons_Repeats	Conservation_Spacers (% identity)	EBcons_Spacers	Repeat_Length_plus_mean_size_Spacers	Ratio_Repeat/mean_Spacers_Length	CRISPR_found_in_DB (if sequence IDs are similar)	Evidence_Level
1	chromosome	chromosome	0	chromosome_1	2408887	2409229	342	Unknown	Unknown	GACCGGGGTCCGCGCCGCGACTTCG	Unknown	0	25	5	38.6	8.04984	1	0.166667	44	59.0461	13.2075	32.4335	63.6	0.647668	0	2
2	chromosome	chromosome	0	chromosome_2	3058508	3058597	89	Unknown	Unknown	GGTGCCGGCTTCTCGACCACCGGC	Unknown	0	24	1	42	0	2	1	100	100	100	100	66	0.571429	0	1
3	chromosome	chromosome	0	chromosome_3	3531279	3531406	127	Unknown	Unknown	CCGCCGATGCCGCCGCCGAACGGTGCCCG	Unknown	0	29	1	70	0	1	0.5	68.9655	68.9655	100	100	99	0.414286	0	1
4	chromosome	chromosome	0	chromosome_4	3955900	3955980	80	Unknown	Unknown	GGCAAGGGCCTGCAGATGAAGGGC	Unknown	0	24	1	33	0	2	1	100	100	100	100	57	0.727273	0	1

## Sheet: Table S3
Table S3. Identification of gene islands in the genome of strain R16.
Island start	Island end	Length	Method	Gene name	Gene ID	Locus	Gene start	Gene end	Strand	Product	External Annotations
70494	76943	6449	Predicted by at least one method			chromosome_0064	70494	71153	1	Alpha-D-glucose-1-phosphate phosphatase YihX
70494	76943	6449	Predicted by at least one method			chromosome_0065	71210	72223	-1	Putative NADP-dependent oxidoreductase YfmJ
70494	76943	6449	Predicted by at least one method			chromosome_0066	72342	72821	-1	Probable enoyl-CoA hydratase 1
70494	76943	6449	Predicted by at least one method			chromosome_0067	73153	74121	1	Acetyl-hydrolase
70494	76943	6449	Predicted by at least one method			chromosome_0068	74170	74961	1	Uncharacterized ABC transporter ATP-binding protein MJ0412
70494	76943	6449	Predicted by at least one method			chromosome_0069	74930	75796	1	Taurine transport system permease protein TauC
70494	76943	6449	Predicted by at least one method			chromosome_0070	75846	76943	1	Hypothetical protein
75185	82393	7208	Predicted by at least one method			chromosome_0069	74930	75796	1	Taurine transport system permease protein TauC
75185	82393	7208	Predicted by at least one method			chromosome_0070	75846	76943	1	Hypothetical protein
75185	82393	7208	Predicted by at least one method			chromosome_0071	76995	78326	1	Uncharacterized protein YjcS
75185	82393	7208	Predicted by at least one method			chromosome_0072	78568	79665	1	Putative aliphatic sulfonates-binding protein
75185	82393	7208	Predicted by at least one method			chromosome_0073	79766	80485	1	3-alpha-(or 20-beta)-hydroxysteroid dehydrogenase
75185	82393	7208	Predicted by at least one method			chromosome_0074	80547	82871	1	Arylsulfatase
241140	245582	4442	Predicted by at least one method			chromosome_0216	241140	242114	-1	Uncharacterized protein Rv2248/MT2308
241140	245582	4442	Predicted by at least one method			chromosome_0217	242271	245582	-1	Probable arabinosyltransferase B
323492	331470	7978	Predicted by at least one method			chromosome_0283	323070	324446	-1	Shikimate transporter
323492	331470	7978	Predicted by at least one method			chromosome_0284	324583	325083	-1	Hypothetical protein
323492	331470	7978	Predicted by at least one method			chromosome_0285	325469	326497	1	Uncharacterized HTH-type transcriptional regulator Mb3439c
323492	331470	7978	Predicted by at least one method			chromosome_0286	326591	327661	-1	Alcohol dehydrogenase-like 6
323492	331470	7978	Predicted by at least one method			chromosome_0287	328158	329201	1	3-ketosteroid-9-alpha-monooxygenase oxygenase subunit
323492	331470	7978	Predicted by at least one method			chromosome_0288	329201	330358	1	Probable acyl-CoA dehydrogenase YngJ
323492	331470	7978	Predicted by at least one method			chromosome_0289	330367	331443	1	Probable medium-chain specific acyl-CoA dehydrogenase, mitochondrial
323492	331470	7978	Predicted by at least one method			chromosome_0290	331446	332252	1	3-hydroxypropionyl-coenzyme A dehydratase
414604	428032	13428	Predicted by at least one method			chromosome_0368	414604	415854	1	Hypothetical protein
414604	428032	13428	Predicted by at least one method			chromosome_0369	415871	415993	1	Hypothetical protein
414604	428032	13428	Predicted by at least one method			chromosome_0370	415990	417612	1	Hypothetical protein
414604	428032	13428	Predicted by at least one method			chromosome_0371	417768	418034	1	Hypothetical protein
414604	428032	13428	Predicted by at least one method			chromosome_0372	418887	419114	1	Hypothetical protein
414604	428032	13428	Predicted by at least one method			chromosome_0373	419107	419892	1	Hypothetical protein
414604	428032	13428	Predicted by at least one method			chromosome_0374	419987	420139	1	Hypothetical protein
414604	428032	13428	Predicted by at least one method			chromosome_0375	420219	420425	1	Hypothetical protein
414604	428032	13428	Predicted by at least one method			chromosome_0376	420446	420901	1	Hypothetical protein
414604	428032	13428	Predicted by at least one method			chromosome_0377	421050	421877	1	Hypothetical protein
414604	428032	13428	Predicted by at least one method			chromosome_0378	422001	422318	1	Hypothetical protein
414604	428032	13428	Predicted by at least one method			chromosome_0379	422575	422751	-1	Hypothetical protein
414604	428032	13428	Predicted by at least one method			chromosome_0380	423078	423446	1	Hypothetical protein
414604	428032	13428	Predicted by at least one method			chromosome_0381	423446	423760	1	Hypothetical protein
414604	428032	13428	Predicted by at least one method			chromosome_0382	423741	424142	1	Gene 19 protein
414604	428032	13428	Predicted by at least one method			chromosome_0383	424144	424485	1	Gene 20 protein
414604	428032	13428	Predicted by at least one method			chromosome_0384	425128	425331	-1	Hypothetical protein
414604	428032	13428	Predicted by at least one method			chromosome_0385	426216	426713	1	Hypothetical protein
414604	428032	13428	Predicted by at least one method			chromosome_0386	426722	428032	-1	Probable ammonia channel
465010	475615	10605	Predicted by at least one method			chromosome_0419	465010	466572	1	Long-chain-fatty-acid--CoA ligase
465010	475615	10605	Predicted by at least one method			chromosome_0420	466569	467378	1	Probable ABC transporter permease protein RBE_1340
465010	475615	10605	Predicted by at least one method			chromosome_0421	467378	468235	1	Protein TRIGALACTOSYLDIACYLGLYCEROL 1, chloroplastic
465010	475615	10605	Predicted by at least one method			chromosome_0422	468237	469292	1	Hypothetical protein
465010	475615	10605	Predicted by at least one method			chromosome_0423	469289	470311	1	Hypothetical protein
465010	475615	10605	Predicted by at least one method			chromosome_0424	470308	471279	1	Hypothetical protein
465010	475615	10605	Predicted by at least one method			chromosome_0425	471276	472367	1	Hypothetical protein
465010	475615	10605	Predicted by at least one method			chromosome_0426	472364	473362	1	Hypothetical protein
465010	475615	10605	Predicted by at least one method			chromosome_0427	473359	474597	1	Hypothetical protein
465010	475615	10605	Predicted by at least one method			chromosome_0428	475086	475199	-1	Hypothetical protein
465010	475615	10605	Predicted by at least one method			chromosome_0429	475211	475330	-1	Hypothetical protein
465010	475615	10605	Predicted by at least one method			chromosome_0430	475360	475479	-1	Hypothetical protein
465010	475615	10605	Predicted by at least one method			chromosome_0431	475505	475615	-1	Hypothetical protein
692360	699471	7111	Predicted by at least one method			chromosome_0636	691981	693594	-1	Putative amidohydrolase YtcJ
692360	699471	7111	Predicted by at least one method			chromosome_0637	693625	694755	-1	Non-specific lipid-transfer protein
692360	699471	7111	Predicted by at least one method			chromosome_0638	694748	695131	-1	Uncharacterized protein MJ1552
692360	699471	7111	Predicted by at least one method			chromosome_0639	695184	696752	-1	Long-chain-fatty-acid--CoA ligase FadD13
692360	699471	7111	Predicted by at least one method			chromosome_0640	697095	698429	1	Benzoate transport protein
692360	699471	7111	Predicted by at least one method			chromosome_0641	698488	699114	-1	Tetracycline repressor protein class H
692360	699471	7111	Predicted by at least one method			chromosome_0642	699417	701759	-1	Uncharacterized sulfatase PB10D8.02c
1282426	1288040	5614	Predicted by at least one method			chromosome_1197	1282426	1282695	-1	Hypothetical protein
1282426	1288040	5614	Predicted by at least one method			chromosome_1198	1282953	1283630	1	Hypothetical protein
1282426	1288040	5614	Predicted by at least one method			chromosome_1199	1284031	1284966	1	Hypothetical protein
1282426	1288040	5614	Predicted by at least one method			chromosome_1200	1285033	1285719	-1	(S)-2-haloacid dehalogenase
1282426	1288040	5614	Predicted by at least one method			chromosome_1201	1286227	1287462	-1	Rhodocoxin reductase
1282426	1288040	5614	Predicted by at least one method			chromosome_1202	1287459	1287776	-1	Rhodocoxin
1282426	1288040	5614	Predicted by at least one method			chromosome_1203	1287780	1288040	-1	Hypothetical protein
1289317	1299444	10127	Predicted by at least one method			chromosome_1205	1289317	1290693	-1	Geranial dehydrogenase
1289317	1299444	10127	Predicted by at least one method			chromosome_1206	1290765	1291835	-1	S-(hydroxymethyl)mycothiol dehydrogenase
1289317	1299444	10127	Predicted by at least one method			chromosome_1207	1291916	1293076	1	Alpha-methylacyl-CoA racemase
1289317	1299444	10127	Predicted by at least one method			chromosome_1208	1293122	1293685	1	Uncharacterized HTH-type transcriptional regulator Mb3439c
1289317	1299444	10127	Predicted by at least one method			chromosome_1209	1293691	1294200	-1	Hypothetical protein
1289317	1299444	10127	Predicted by at least one method			chromosome_1210	1294595	1295836	-1	CaiB/baiF CoA-transferase family protein DDB_G0269880
1289317	1299444	10127	Predicted by at least one method			chromosome_1211	1295873	1296907	-1	Nitrate transport protein NrtA
1289317	1299444	10127	Predicted by at least one method			chromosome_1212	1296952	1297734	-1	Uncharacterized ABC transporter ATP-binding protein MJ0412
1289317	1299444	10127	Predicted by at least one method			chromosome_1213	1297743	1298498	-1	Uncharacterized ABC transporter permease protein YtlD
1289317	1299444	10127	Predicted by at least one method			chromosome_1214	1298854	1299444	1	Hypothetical protein
2145189	2152219	7030	Predicted by at least one method			chromosome_1998	2145189	2145413	1	Hypothetical protein
2145189	2152219	7030	Predicted by at least one method			chromosome_1999	2145585	2145920	1	Hypothetical protein
2145189	2152219	7030	Predicted by at least one method			chromosome_2000	2145889	2146905	-1	Hypothetical protein
2145189	2152219	7030	Predicted by at least one method			chromosome_2001	2146902	2149034	-1	Hypothetical protein
2145189	2152219	7030	Predicted by at least one method			chromosome_2002	2149078	2150547	-1	Hypothetical protein
2145189	2152219	7030	Predicted by at least one method			chromosome_2003	2150687	2152219	1	Hypothetical protein
2297531	2306776	9245	Predicted by at least one method			chromosome_2143	2297531	2297860	1	Hypothetical protein
2297531	2306776	9245	Predicted by at least one method			chromosome_2144	2297888	2298523	1	Hypothetical protein
2297531	2306776	9245	Predicted by at least one method			chromosome_2145	2298525	2299727	-1	Integrase/recombinase xerD homolog
2297531	2306776	9245	Predicted by at least one method			chromosome_2146	2300108	2301142	1	Protein PS1
2297531	2306776	9245	Predicted by at least one method			chromosome_2147	2301153	2302010	-1	Monoacylglycerol lipase ABHD6
2297531	2306776	9245	Predicted by at least one method			chromosome_2148	2302034	2302693	-1	Maltose O-acetyltransferase
2297531	2306776	9245	Predicted by at least one method			chromosome_2149	2302737	2303135	1	Hypothetical protein
2297531	2306776	9245	Predicted by at least one method			chromosome_2150	2303063	2303590	-1	Hypothetical protein
2297531	2306776	9245	Predicted by at least one method			chromosome_2151	2303769	2303927	1	Hypothetical protein
2297531	2306776	9245	Predicted by at least one method			chromosome_2152	2304012	2304407	1	Uncharacterized protein HI_1388.1
2297531	2306776	9245	Predicted by at least one method			chromosome_2153	2304486	2304641	1	Hypothetical protein
2297531	2306776	9245	Predicted by at least one method			chromosome_2154	2304734	2305573	1	Putative non-heme bromoperoxidase BpoC
2297531	2306776	9245	Predicted by at least one method			chromosome_2155	2305628	2305894	-1	Hypothetical protein
2297531	2306776	9245	Predicted by at least one method			chromosome_2156	2305988	2306776	1	Methionine aminopeptidase
2366631	2374844	8213	Predicted by at least one method			chromosome_2195	2365915	2366670	1	Hypothetical protein
2366631	2374844	8213	Predicted by at least one method			chromosome_2196	2366651	2367115	-1	Uncharacterized protein YaeR
2366631	2374844	8213	Predicted by at least one method			chromosome_2197	2367236	2367385	-1	Hypothetical protein
2366631	2374844	8213	Predicted by at least one method			chromosome_2198	2367603	2368715	1	Hypothetical protein
2366631	2374844	8213	Predicted by at least one method			chromosome_2199	2368708	2369187	1	Hypothetical protein
2366631	2374844	8213	Predicted by at least one method			chromosome_2200	2369187	2371061	1	Hypothetical protein
2366631	2374844	8213	Predicted by at least one method			chromosome_2201	2372251	2372442	1	Hypothetical protein
2366631	2374844	8213	Predicted by at least one method			chromosome_2202	2372491	2372796	-1	Hypothetical protein
2366631	2374844	8213	Predicted by at least one method			chromosome_2203	2372820	2373692	-1	Putative type I restriction enzyme HindVIIP R protein
2366631	2374844	8213	Predicted by at least one method			chromosome_2204	2373695	2374207	-1	Hypothetical protein
2366631	2374844	8213	Predicted by at least one method			chromosome_2205	2374669	2375028	-1	Hypothetical protein
2366651	2398008	31357	Predicted by at least one method			chromosome_2195	2365915	2366670	1	Hypothetical protein
2366651	2398008	31357	Predicted by at least one method			chromosome_2196	2366651	2367115	-1	Uncharacterized protein YaeR
2366651	2398008	31357	Predicted by at least one method			chromosome_2197	2367236	2367385	-1	Hypothetical protein
2366651	2398008	31357	Predicted by at least one method			chromosome_2198	2367603	2368715	1	Hypothetical protein
2366651	2398008	31357	Predicted by at least one method			chromosome_2199	2368708	2369187	1	Hypothetical protein
2366651	2398008	31357	Predicted by at least one method			chromosome_2200	2369187	2371061	1	Hypothetical protein
2366651	2398008	31357	Predicted by at least one method			chromosome_2201	2372251	2372442	1	Hypothetical protein
2366651	2398008	31357	Predicted by at least one method			chromosome_2202	2372491	2372796	-1	Hypothetical protein
2366651	2398008	31357	Predicted by at least one method			chromosome_2203	2372820	2373692	-1	Putative type I restriction enzyme HindVIIP R protein
2366651	2398008	31357	Predicted by at least one method			chromosome_2204	2373695	2374207	-1	Hypothetical protein
2366651	2398008	31357	Predicted by at least one method			chromosome_2205	2374669	2375028	-1	Hypothetical protein
2366651	2398008	31357	Predicted by at least one method			chromosome_2206	2375079	2375294	1	Hypothetical protein
2366651	2398008	31357	Predicted by at least one method			chromosome_2207	2375402	2375779	1	Hypothetical protein
2366651	2398008	31357	Predicted by at least one method			chromosome_2208	2375776	2376345	1	Uncharacterized protein HI_1395
2366651	2398008	31357	Predicted by at least one method			chromosome_2209	2376348	2376572	-1	Cold shock-like protein CspA
2366651	2398008	31357	Predicted by at least one method			chromosome_2210	2376686	2377183	1	Uncharacterized N-acetyltransferase MJ1207
2366651	2398008	31357	Predicted by at least one method			chromosome_2211	2377187	2377462	1	Hypothetical protein
2366651	2398008	31357	Predicted by at least one method			chromosome_2212	2377628	2378164	1	Hypothetical protein
2366651	2398008	31357	Predicted by at least one method			chromosome_2213	2378198	2378761	-1	Hypothetical protein
2366651	2398008	31357	Predicted by at least one method			chromosome_2214	2378758	2379456	-1	Mercuric resistance operon regulatory protein
2366651	2398008	31357	Predicted by at least one method			chromosome_2215	2379573	2380754	1	Uncharacterized protein Rv2030c/MT2089
2366651	2398008	31357	Predicted by at least one method			chromosome_2216	2380809	2380919	1	Hypothetical protein
2366651	2398008	31357	Predicted by at least one method			chromosome_2217	2380947	2381045	-1	Hypothetical protein
2366651	2398008	31357	Predicted by at least one method			chromosome_2218	2381163	2381273	-1	Hypothetical protein
2366651	2398008	31357	Predicted by at least one method			chromosome_2219	2381330	2382313	-1	Hypothetical protein
2366651	2398008	31357	Predicted by at least one method			chromosome_2220	2382313	2383173	-1	T-protein
2366651	2398008	31357	Predicted by at least one method			chromosome_2221	2383170	2385287	-1	Para-aminobenzoate synthase
2366651	2398008	31357	Predicted by at least one method			chromosome_2222	2385295	2385666	-1	Uncharacterized protein MJ0246
2366651	2398008	31357	Predicted by at least one method			chromosome_2223	2385980	2386318	-1	Hypothetical protein
2366651	2398008	31357	Predicted by at least one method			chromosome_2224	2386479	2386811	1	Hypothetical protein
2366651	2398008	31357	Predicted by at least one method			chromosome_2225	2386931	2388382	1	Uncharacterized protein Rv2004c/MT2060
2366651	2398008	31357	Predicted by at least one method			chromosome_2226	2388379	2389248	1	Universal stress protein Rv2623/MT2698
2366651	2398008	31357	Predicted by at least one method			chromosome_2227	2390092	2390325	-1	Hypothetical protein
2366651	2398008	31357	Predicted by at least one method			chromosome_2228	2390679	2391704	1	Tyrosine recombinase XerC
2366651	2398008	31357	Predicted by at least one method			chromosome_2229	2392083	2393423	1	Tetracenomycin C resistance and export protein
2366651	2398008	31357	Predicted by at least one method			chromosome_2230	2393574	2394953	1	Probable NADH-ubiquinone oxidoreductase C3A11.07, mitochondrial
2366651	2398008	31357	Predicted by at least one method			chromosome_2231	2394975	2395436	-1	Putative esterase Rv1847/MT1895
2366651	2398008	31357	Predicted by at least one method			chromosome_2232	2395677	2396414	-1	Hypothetical protein
2366651	2398008	31357	Predicted by at least one method			chromosome_2233	2396536	2398008	1	Probable siderophore transport system permease protein YfiZ
2366651	2398008	31357	Predicted by at least one method			chromosome_2234	2398005	2399105	1	Probable siderophore transport system permease protein YfhA
2367236	2372796	5560	Predicted by at least one method			chromosome_2197	2367236	2367385	-1	Hypothetical protein
2367236	2372796	5560	Predicted by at least one method			chromosome_2198	2367603	2368715	1	Hypothetical protein
2367236	2372796	5560	Predicted by at least one method			chromosome_2199	2368708	2369187	1	Hypothetical protein
2367236	2372796	5560	Predicted by at least one method			chromosome_2200	2369187	2371061	1	Hypothetical protein
2367236	2372796	5560	Predicted by at least one method			chromosome_2201	2372251	2372442	1	Hypothetical protein
2367236	2372796	5560	Predicted by at least one method			chromosome_2202	2372491	2372796	-1	Hypothetical protein
2374942	2378946	4004	Predicted by at least one method			chromosome_2205	2374669	2375028	-1	Hypothetical protein
2374942	2378946	4004	Predicted by at least one method			chromosome_2206	2375079	2375294	1	Hypothetical protein
2374942	2378946	4004	Predicted by at least one method			chromosome_2207	2375402	2375779	1	Hypothetical protein
2374942	2378946	4004	Predicted by at least one method			chromosome_2208	2375776	2376345	1	Uncharacterized protein HI_1395
2374942	2378946	4004	Predicted by at least one method			chromosome_2209	2376348	2376572	-1	Cold shock-like protein CspA
2374942	2378946	4004	Predicted by at least one method			chromosome_2210	2376686	2377183	1	Uncharacterized N-acetyltransferase MJ1207
2374942	2378946	4004	Predicted by at least one method			chromosome_2211	2377187	2377462	1	Hypothetical protein
2374942	2378946	4004	Predicted by at least one method			chromosome_2212	2377628	2378164	1	Hypothetical protein
2374942	2378946	4004	Predicted by at least one method			chromosome_2213	2378198	2378761	-1	Hypothetical protein
2374942	2378946	4004	Predicted by at least one method			chromosome_2214	2378758	2379456	-1	Mercuric resistance operon regulatory protein
2596103	2625376	29273	Predicted by at least one method			chromosome_2419	2595904	2596116	-1	Uncharacterized protein Mb1616
2596103	2625376	29273	Predicted by at least one method			chromosome_2420	2596103	2597107	-1	Biotin synthase
2596103	2625376	29273	Predicted by at least one method			chromosome_2421	2597222	2597851	1	Tetracycline repressor protein class A from transposon 1721
2596103	2625376	29273	Predicted by at least one method			chromosome_2422	2597904	2598191	-1	Hypothetical protein
2596103	2625376	29273	Predicted by at least one method			chromosome_2423	2598301	2599029	-1	Hypothetical protein
2596103	2625376	29273	Predicted by at least one method			chromosome_2424	2599049	2615164	-1	Linear gramicidin synthase subunit C
2596103	2625376	29273	Predicted by at least one method			chromosome_2425	2615298	2615627	-1	Hypothetical protein
2596103	2625376	29273	Predicted by at least one method			chromosome_2426	2615779	2616375	-1	Hypothetical protein
2596103	2625376	29273	Predicted by at least one method			chromosome_2427	2616372	2617202	-1	3-demethylubiquinone-9 3-methyltransferase
2596103	2625376	29273	Predicted by at least one method			chromosome_2428	2617291	2617620	-1	Hypothetical protein
2596103	2625376	29273	Predicted by at least one method			chromosome_2429	2617669	2618115	-1	Hypothetical protein
2596103	2625376	29273	Predicted by at least one method			chromosome_2430	2618552	2619118	-1	Uncharacterized protein YyaP
2596103	2625376	29273	Predicted by at least one method			chromosome_2431	2619382	2619813	-1	Hypothetical protein
2596103	2625376	29273	Predicted by at least one method			chromosome_2432	2619864	2620052	-1	Hypothetical protein
2596103	2625376	29273	Predicted by at least one method			chromosome_2433	2620049	2620291	-1	Hypothetical protein
2596103	2625376	29273	Predicted by at least one method			chromosome_2434	2620718	2621707	1	Hypothetical protein
2596103	2625376	29273	Predicted by at least one method			chromosome_2435	2621704	2622654	1	Hypothetical protein
2596103	2625376	29273	Predicted by at least one method			chromosome_2436	2622839	2623258	-1	Hypothetical protein
2596103	2625376	29273	Predicted by at least one method			chromosome_2437	2623471	2623833	1	Uncharacterized HTH-type transcriptional regulator MJ1325
2596103	2625376	29273	Predicted by at least one method			chromosome_2438	2623830	2624915	1	Arsenite resistance protein ArsB
2596103	2625376	29273	Predicted by at least one method			chromosome_2439	2624954	2625376	1	Protein ArsC 1
2618102	2623504	5402	Predicted by at least one method			chromosome_2429	2617669	2618115	-1	Hypothetical protein
2618102	2623504	5402	Predicted by at least one method			chromosome_2430	2618552	2619118	-1	Uncharacterized protein YyaP
2618102	2623504	5402	Predicted by at least one method			chromosome_2431	2619382	2619813	-1	Hypothetical protein
2618102	2623504	5402	Predicted by at least one method			chromosome_2432	2619864	2620052	-1	Hypothetical protein
2618102	2623504	5402	Predicted by at least one method			chromosome_2433	2620049	2620291	-1	Hypothetical protein
2618102	2623504	5402	Predicted by at least one method			chromosome_2434	2620718	2621707	1	Hypothetical protein
2618102	2623504	5402	Predicted by at least one method			chromosome_2435	2621704	2622654	1	Hypothetical protein
2618102	2623504	5402	Predicted by at least one method			chromosome_2436	2622839	2623258	-1	Hypothetical protein
2618102	2623504	5402	Predicted by at least one method			chromosome_2437	2623471	2623833	1	Uncharacterized HTH-type transcriptional regulator MJ1325
2812090	2852038	39948	Predicted by at least one method			chromosome_2610	2810565	2812103	1	Hypothetical protein
2812090	2852038	39948	Predicted by at least one method			chromosome_2611	2812090	2812731	1	Hypothetical protein
2812090	2852038	39948	Predicted by at least one method			chromosome_2612	2812781	2813020	-1	Hypothetical protein
2812090	2852038	39948	Predicted by at least one method			chromosome_2613	2813407	2813922	-1	Putative transposase YncI
2812090	2852038	39948	Predicted by at least one method			chromosome_2614	2814756	2815427	1	Hypothetical protein
2812090	2852038	39948	Predicted by at least one method			chromosome_2615	2815636	2815926	-1	Betaine aldehyde dehydrogenase
2812090	2852038	39948	Predicted by at least one method			chromosome_2616	2815969	2816832	-1	Insertion element IS600 uncharacterized 31 kDa protein
2812090	2852038	39948	Predicted by at least one method			chromosome_2617	2816829	2817113	-1	Insertion element IS6110 uncharacterized 12.0 kDa protein
2812090	2852038	39948	Predicted by at least one method			chromosome_2618	2817799	2818920	1	Putative transposase YncI
2812090	2852038	39948	Predicted by at least one method			chromosome_2619	2818922	2819281	1	Hypothetical protein
2812090	2852038	39948	Predicted by at least one method			chromosome_2620	2819873	2820820	1	Alpha-ketoglutarate-dependent taurine dioxygenase
2812090	2852038	39948	Predicted by at least one method			chromosome_2621	2820863	2822332	1	Multidrug resistance protein B homolog
2812090	2852038	39948	Predicted by at least one method			chromosome_2622	2822409	2823098	1	NADH dehydrogenase
2812090	2852038	39948	Predicted by at least one method			chromosome_2623	2823174	2824775	1	Long-chain-fatty-acid--CoA ligase FadD19
2812090	2852038	39948	Predicted by at least one method			chromosome_2624	2824772	2825521	1	Carnitinyl-CoA dehydratase
2812090	2852038	39948	Predicted by at least one method			chromosome_2625	2825691	2826896	1	Non-specific lipid-transfer protein
2812090	2852038	39948	Predicted by at least one method			chromosome_2626	2827924	2828553	-1	Uncharacterized HTH-type transcriptional regulator TtgW
2812090	2852038	39948	Predicted by at least one method			chromosome_2627	2828893	2830314	1	Periplasmic dipeptide transport protein
2812090	2852038	39948	Predicted by at least one method			chromosome_2628	2830386	2831594	1	CaiB/baiF CoA-transferase family protein C7orf10 homolog
2812090	2852038	39948	Predicted by at least one method			chromosome_2629	2831594	2832403	1	Enoyl-CoA hydratase 2, peroxisomal
2812090	2852038	39948	Predicted by at least one method			chromosome_2630	2832411	2833532	-1	Putative transposase YncI
2812090	2852038	39948	Predicted by at least one method			chromosome_2631	2833727	2834074	-1	Hypothetical protein
2812090	2852038	39948	Predicted by at least one method			chromosome_2632	2834334	2835542	-1	Non-specific lipid-transfer protein
2812090	2852038	39948	Predicted by at least one method			chromosome_2633	2835550	2837739	-1	Acyl-CoA dehydrogenase
2812090	2852038	39948	Predicted by at least one method			chromosome_2634	2837814	2838128	-1	Hypothetical protein
2812090	2852038	39948	Predicted by at least one method			chromosome_2635	2838128	2838364	-1	Uncharacterized protein Mb2295
2812090	2852038	39948	Predicted by at least one method			chromosome_2636	2838479	2840707	-1	Arylsulfatase
2812090	2852038	39948	Predicted by at least one method			chromosome_2637	2840704	2842095	-1	Succinate-semialdehyde dehydrogenase [NADP(+)]
2812090	2852038	39948	Predicted by at least one method			chromosome_2638	2842105	2842917	-1	Uncharacterized oxidoreductase YxbG
2812090	2852038	39948	Predicted by at least one method			chromosome_2639	2842982	2843701	-1	Carnitinyl-CoA dehydratase
2812090	2852038	39948	Predicted by at least one method			chromosome_2640	2843728	2845329	-1	Long-chain-fatty-acid--CoA ligase FadD19
2812090	2852038	39948	Predicted by at least one method			chromosome_2641	2845413	2846102	-1	NADH dehydrogenase
2812090	2852038	39948	Predicted by at least one method			chromosome_2642	2846976	2848097	-1	Putative transposase YncI
2812090	2852038	39948	Predicted by at least one method			chromosome_2643	2848209	2848487	-1	Hypothetical protein
2812090	2852038	39948	Predicted by at least one method			chromosome_2644	2848484	2848678	-1	Hypothetical protein
2812090	2852038	39948	Predicted by at least one method			chromosome_2645	2848900	2849379	1	Hypothetical protein
2812090	2852038	39948	Predicted by at least one method			chromosome_2646	2849369	2850541	1	Tyrosine recombinase XerC-like
2812090	2852038	39948	Predicted by at least one method			chromosome_2647	2850830	2851516	1	DNA polymerase III subunit epsilon
2812090	2852038	39948	Predicted by at least one method			chromosome_2648	2851790	2852038	1	Hypothetical protein
2813373	2819125	5752	Predicted by at least one method			chromosome_2613	2813407	2813922	-1	Putative transposase YncI
2813373	2819125	5752	Predicted by at least one method			chromosome_2614	2814756	2815427	1	Hypothetical protein
2813373	2819125	5752	Predicted by at least one method			chromosome_2615	2815636	2815926	-1	Betaine aldehyde dehydrogenase
2813373	2819125	5752	Predicted by at least one method			chromosome_2616	2815969	2816832	-1	Insertion element IS600 uncharacterized 31 kDa protein
2813373	2819125	5752	Predicted by at least one method			chromosome_2617	2816829	2817113	-1	Insertion element IS6110 uncharacterized 12.0 kDa protein
2813373	2819125	5752	Predicted by at least one method			chromosome_2618	2817799	2818920	1	Putative transposase YncI
2813373	2819125	5752	Predicted by at least one method			chromosome_2619	2818922	2819281	1	Hypothetical protein
2827924	2832403	4479	Predicted by at least one method			chromosome_2626	2827924	2828553	-1	Uncharacterized HTH-type transcriptional regulator TtgW
2827924	2832403	4479	Predicted by at least one method			chromosome_2627	2828893	2830314	1	Periplasmic dipeptide transport protein
2827924	2832403	4479	Predicted by at least one method			chromosome_2628	2830386	2831594	1	CaiB/baiF CoA-transferase family protein C7orf10 homolog
2827924	2832403	4479	Predicted by at least one method			chromosome_2629	2831594	2832403	1	Enoyl-CoA hydratase 2, peroxisomal
2845979	2850585	4606	Predicted by at least one method			chromosome_2641	2845413	2846102	-1	NADH dehydrogenase
2845979	2850585	4606	Predicted by at least one method			chromosome_2642	2846976	2848097	-1	Putative transposase YncI
2845979	2850585	4606	Predicted by at least one method			chromosome_2643	2848209	2848487	-1	Hypothetical protein
2845979	2850585	4606	Predicted by at least one method			chromosome_2644	2848484	2848678	-1	Hypothetical protein
2845979	2850585	4606	Predicted by at least one method			chromosome_2645	2848900	2849379	1	Hypothetical protein
2845979	2850585	4606	Predicted by at least one method			chromosome_2646	2849369	2850541	1	Tyrosine recombinase XerC-like
4000120	4004606	4486	Predicted by at least one method			chromosome_3707	4000120	4001808	-1	Hypothetical protein
4000120	4004606	4486	Predicted by at least one method			chromosome_3708	4001805	4002737	-1	Hypothetical protein
4000120	4004606	4486	Predicted by at least one method			chromosome_3709	4002734	4003561	-1	Hypothetical protein
4000120	4004606	4486	Predicted by at least one method			chromosome_3710	4004241	4004606	1	Hypothetical protein
4002734	4027109	24375	Predicted by at least one method			chromosome_3708	4001805	4002737	-1	Hypothetical protein
4002734	4027109	24375	Predicted by at least one method			chromosome_3709	4002734	4003561	-1	Hypothetical protein
4002734	4027109	24375	Predicted by at least one method			chromosome_3710	4004241	4004606	1	Hypothetical protein
4002734	4027109	24375	Predicted by at least one method			chromosome_3711	4004645	4006393	-1	Arsenical pump-driving ATPase
4002734	4027109	24375	Predicted by at least one method			chromosome_3712	4006405	4006815	-1	Arsenical resistance operon trans-acting repressor ArsD
4002734	4027109	24375	Predicted by at least one method			chromosome_3713	4006834	4007253	-1	Arsenate-mycothiol transferase ArsC1
4002734	4027109	24375	Predicted by at least one method			chromosome_3714	4007332	4007733	1	Uncharacterized HTH-type transcriptional regulator MJ1325
4002734	4027109	24375	Predicted by at least one method			chromosome_3715	4007730	4008815	1	Arsenite resistance protein ArsB
4002734	4027109	24375	Predicted by at least one method			chromosome_3716	4008854	4009285	1	Protein ArsC 1
4002734	4027109	24375	Predicted by at least one method			chromosome_3717	4009410	4010453	1	Uncharacterized oxidoreductase CzcO-like
4002734	4027109	24375	Predicted by at least one method			chromosome_3718	4010549	4010659	-1	Hypothetical protein
4002734	4027109	24375	Predicted by at least one method			chromosome_3719	4010656	4012614	-1	Probable cation-transporting ATPase G
4002734	4027109	24375	Predicted by at least one method			chromosome_3720	4012611	4012988	-1	Probable mercury resistance operon repressor
4002734	4027109	24375	Predicted by at least one method			chromosome_3721	4013046	4013153	1	Hypothetical protein
4002734	4027109	24375	Predicted by at least one method			chromosome_3722	4013206	4013526	-1	Hypothetical protein
4002734	4027109	24375	Predicted by at least one method			chromosome_3723	4013532	4014473	-1	Phosphinothricin N-acetyltransferase
4002734	4027109	24375	Predicted by at least one method			chromosome_3724	4014529	4015869	1	Dimethylaniline monooxygenase [N-oxide-forming] 5
4002734	4027109	24375	Predicted by at least one method			chromosome_3725	4015874	4017097	1	Monocarboxylate transporter 13
4002734	4027109	24375	Predicted by at least one method			chromosome_3726	4017114	4018154	1	Uncharacterized oxidoreductase CzcO-like
4002734	4027109	24375	Predicted by at least one method			chromosome_3727	4018503	4019333	1	Hypothetical protein
4002734	4027109	24375	Predicted by at least one method			chromosome_3728	4019373	4019657	1	Insertion element IS6110 uncharacterized 12.0 kDa protein
4002734	4027109	24375	Predicted by at least one method			chromosome_3729	4019654	4020517	1	Insertion element IS600 uncharacterized 31 kDa protein
4002734	4027109	24375	Predicted by at least one method			chromosome_3730	4021249	4022475	1	Hypothetical protein
4002734	4027109	24375	Predicted by at least one method			chromosome_3731	4023077	4023292	1	Hypothetical protein
4002734	4027109	24375	Predicted by at least one method			chromosome_3732	4023369	4024103	-1	3-oxoacyl-[acyl-carrier-protein] reductase FabG
4002734	4027109	24375	Predicted by at least one method			chromosome_3733	4024406	4025776	1	Hypothetical protein
4002734	4027109	24375	Predicted by at least one method			chromosome_3734	4025811	4027109	-1	Uncharacterized MFS-type transporter YwoG
4002734	4027109	24375	Predicted by at least one method			chromosome_3735	4027106	4027648	-1	Protein ChrB
4018503	4025776	7273	Predicted by at least one method			chromosome_3727	4018503	4019333	1	Hypothetical protein
4018503	4025776	7273	Predicted by at least one method			chromosome_3728	4019373	4019657	1	Insertion element IS6110 uncharacterized 12.0 kDa protein
4018503	4025776	7273	Predicted by at least one method			chromosome_3729	4019654	4020517	1	Insertion element IS600 uncharacterized 31 kDa protein
4018503	4025776	7273	Predicted by at least one method			chromosome_3730	4021249	4022475	1	Hypothetical protein
4018503	4025776	7273	Predicted by at least one method			chromosome_3731	4023077	4023292	1	Hypothetical protein
4018503	4025776	7273	Predicted by at least one method			chromosome_3732	4023369	4024103	-1	3-oxoacyl-[acyl-carrier-protein] reductase FabG
4018503	4025776	7273	Predicted by at least one method			chromosome_3733	4024406	4025776	1	Hypothetical protein

## Sheet: Table S4
Table S4. Genome characteristics of strain R16 and the reference strains
Strains	Bases	GC	N50	CDS	rRNA	tRNA	Contigs	Completeness	Contamination
Prescottella equi NCTC1621（GCA_900455845.1）	5236410	68.8	5208752	4870	12	64	3	99.94	0.94
Prescottella agglutinans CFH S0262（JARXVC010000000）	6472486	68.1	277036	6240	3	71	44	99.75	1.14
Prescottella defluvii Ca11（JPOC01000000）	5134337	68.7	113001	4683	4	60	267	99.66	1.22
Prescottella subtropica C9-28（SKCH01000000）	4404788	69.1	150233	4084	7	59	67	98.56	0.94
Prescottella sp. R16（CP130943）	4531251	69	4531251	4021	12	59	1	-	-
Rhodococcus pseudokoreensis R79（CP070619.1）	9866560	67.3	8730774	9020	12	64	6	99.69	1.92
Rhodococcus wratislaviensis WS3308 （QTTP01000000）	7835688	67.4	7835688	7095	12	57	1	-	-
Rhodococcus triatomae DSM 44893（CP048813.1）	4776162	68.7	4776162	4506	9	59	1	-	-
Rhodococcus rhodochrous EP4 （CP032221.1）	5717651	67.9	5556423	5217	12	62	1	-	-
Aldersonia kunmingensis DSM 45001 （LRRB01000111）	5622778	66.2	32883	5254	3	54	330	99.19	1.32

## Sheet: Table S5
Table S5. Detailed information of gene clusters in strain R16 and the reference strains
Cluster	Aldersonia kunmingensis DSM 45001	Prescottella agglutinans CFH S0262	Prescottella defluvii Ca11	Prescottella equi NCTC1621	Prescottella subtropica C9-28	Prescottella sp. R16	Rhodococcus pseudokoreensis	Rhodococcus rhodochrous	Rhodococcus triatomae	Rhodococcus wratislaviensis
C2-hpah	AJEIIPEB_00400	-	-	-	-	-	-	-	-	-
C2-hpah_1	-	-	-	-	-	-	DNIFGHKD_06468	-	-	-
C2-hpah_2	-	-	-	-	-	-	DNIFGHKD_07736	-	-	-
COQ3_1	-	-	-	-	-	-	DNIFGHKD_00514	-	-	ILGHGKEH_01097
COQ3_2	-	GMODNCHE_04761	EODEGNPB_03206	PGHGPLOC_00549	AJFKMFBO_00584	PBJMDMIF_01221	-	-	-	-
COQ3_3	-	-	-	-	-	-	DNIFGHKD_02244	-	-	ILGHGKEH_02708
COQ3_4	-	-	-	-	-	-	DNIFGHKD_02319	-	-	ILGHGKEH_02782
COQ3_5	-	-	-	-	-	-	DNIFGHKD_02682	INOLKCBL_02505	-	ILGHGKEH_03162
COQ3_6	AJEIIPEB_05106	-	-	-	-	-	-	-	-	-
COQ5_1	AJEIIPEB_00741	GMODNCHE_02939	EODEGNPB_03812	PGHGPLOC_01055	AJFKMFBO_00721	PBJMDMIF_01625	DNIFGHKD_00600	INOLKCBL_03542	AMAJAFAD_02250	ILGHGKEH_01186
COQ5_2	AJEIIPEB_04959	GMODNCHE_01241	EODEGNPB_02710	PGHGPLOC_01736	AJFKMFBO_02221	PBJMDMIF_02382	DNIFGHKD_07212	INOLKCBL_04307	AMAJAFAD_01561	ILGHGKEH_06699
COQ5_3	-	GMODNCHE_03767	EODEGNPB_02916	-	-	-	-	-	-	-
COQ5_4	-	-	-	-	-	-	DNIFGHKD_03389	-	-	ILGHGKEH_03719
COQ5_5	AJEIIPEB_02743	GMODNCHE_03300	EODEGNPB_02800	PGHGPLOC_02412	AJFKMFBO_03567	PBJMDMIF_02970	DNIFGHKD_00709	INOLKCBL_04698	AMAJAFAD_02374	ILGHGKEH_01299
COQ5_6	-	GMODNCHE_03611	EODEGNPB_03064	PGHGPLOC_04529	-	-	DNIFGHKD_03551	INOLKCBL_01419	-	ILGHGKEH_03908
COQ5_7	-	-	-	-	-	-	DNIFGHKD_03723	-	-	ILGHGKEH_04133
COQ5_8	-	GMODNCHE_05666	-	PGHGPLOC_04816	-	-	-	-	-	-
COQ5_9	-	-	-	-	-	-	DNIFGHKD_08575	-	-	-
Dml_1	-	-	-	-	-	-	DNIFGHKD_04971	-	-	-
Dml_2	-	-	-	-	-	-	DNIFGHKD_05216	-	-	-
FCS1	-	-	-	-	AJFKMFBO_03334	PBJMDMIF_00908	-	-	-	-
FCS1_1	-	-	-	-	-	-	DNIFGHKD_04046	-	-	-
FCS1_2	-	-	-	-	-	-	-	-	-	ILGHGKEH_02076
FCS1_3	-	-	-	-	-	-	DNIFGHKD_04049	-	-	ILGHGKEH_04339
FCS1_4	-	-	-	-	-	-	-	-	-	ILGHGKEH_07102
FCS1_5	-	-	-	-	-	-	DNIFGHKD_05205	-	-	-
FCS1_6	-	-	-	-	-	-	DNIFGHKD_07595	-	-	ILGHGKEH_00848
Hgd	-	-	-	-	-	-	DNIFGHKD_04170	-	-	-
Hgd_1	AJEIIPEB_01054	-	-	-	-	-	-	-	-	-
Hgd_2	AJEIIPEB_04838	-	-	-	-	-	-	-	-	-
IMPDH	AJEIIPEB_03750	-	-	-	-	-	-	-	-	-
IMPDH_1	-	-	-	-	-	-	DNIFGHKD_07888	INOLKCBL_01151	-	ILGHGKEH_00394
IMPDH_2	-	-	-	-	-	-	DNIFGHKD_08813	-	-	-
Int-Tn	-	GMODNCHE_04418	-	-	-	-	-	-	-	-
LRA5	-	-	-	PGHGPLOC_02656	-	-	DNIFGHKD_06199	INOLKCBL_00371	-	ILGHGKEH_05803
LRA5_1	-	-	-	-	-	-	-	-	-	ILGHGKEH_04440
LhpG	-	-	-	-	-	-	DNIFGHKD_03842	-	-	ILGHGKEH_04165
MTAP	-	-	-	-	-	-	DNIFGHKD_05350	-	-	ILGHGKEH_04561
QRSL1	-	GMODNCHE_02877	-	PGHGPLOC_00720	AJFKMFBO_00949	PBJMDMIF_01373	-	-	-	-
TDO2	-	-	-	-	-	-	DNIFGHKD_03123	-	-	-
aacA4	-	-	-	-	-	-	DNIFGHKD_03844	-	-	ILGHGKEH_04167
aam	-	GMODNCHE_04586	EODEGNPB_04530	PGHGPLOC_00368	-	-	-	-	-	-
aam_1	-	-	-	-	-	-	DNIFGHKD_02534	-	-	ILGHGKEH_03014
aam_2	-	-	-	-	-	-	DNIFGHKD_02952	INOLKCBL_02271	-	ILGHGKEH_03264
aam_3	-	-	-	-	-	-	DNIFGHKD_03639	-	-	ILGHGKEH_03981
aam_4	-	-	-	-	-	-	DNIFGHKD_03714	-	-	-
aam_5	-	-	-	-	-	-	DNIFGHKD_04563	-	-	-
aam_6	-	-	-	-	-	-	DNIFGHKD_08906	-	-	-
aas	-	GMODNCHE_00839	EODEGNPB_00793	PGHGPLOC_02028	AJFKMFBO_02612	PBJMDMIF_02565	DNIFGHKD_07074	INOLKCBL_04485	AMAJAFAD_01422	ILGHGKEH_06561
abaF	AJEIIPEB_02121	-	-	-	-	-	-	-	-	-
abaF_1	-	-	-	PGHGPLOC_02654	-	-	DNIFGHKD_06201	INOLKCBL_00368	-	ILGHGKEH_05805
abaF_10	-	-	-	-	-	-	DNIFGHKD_04788	INOLKCBL_03996	AMAJAFAD_02085	-
abaF_11	AJEIIPEB_04515	-	-	-	-	-	-	-	-	ILGHGKEH_04055
abaF_12	-	-	-	-	-	-	DNIFGHKD_05519	-	-	ILGHGKEH_04671
abaF_13	-	-	-	-	-	-	DNIFGHKD_05190	-	-	-
abaF_14	-	-	-	-	-	-	-	-	-	ILGHGKEH_05054
abaF_15	-	-	-	-	-	-	DNIFGHKD_05573	INOLKCBL_01705	-	ILGHGKEH_05206
abaF_17	-	-	-	-	-	-	DNIFGHKD_05585	-	-	ILGHGKEH_05218
abaF_18	-	-	-	-	-	-	DNIFGHKD_05978	-	-	ILGHGKEH_05570
abaF_2	-	GMODNCHE_01353	EODEGNPB_01318	PGHGPLOC_03722	-	PBJMDMIF_04066	-	INOLKCBL_01016	-	-
abaF_21	-	-	-	-	-	-	DNIFGHKD_06521	-	-	ILGHGKEH_06017
abaF_22	-	-	-	-	-	-	DNIFGHKD_03616	-	-	ILGHGKEH_06129
abaF_23	-	-	-	-	-	-	DNIFGHKD_07381	INOLKCBL_00776	-	ILGHGKEH_05064
abaF_24	-	-	-	-	-	-	-	-	-	ILGHGKEH_06873
abaF_25	-	-	-	-	-	-	-	-	-	ILGHGKEH_06996
abaF_26	-	-	-	-	-	-	-	-	-	ILGHGKEH_07004
abaF_3	-	GMODNCHE_01339	EODEGNPB_01333	PGHGPLOC_03733	-	PBJMDMIF_04079	DNIFGHKD_06209	INOLKCBL_03112	-	ILGHGKEH_05813
abaF_4	-	-	-	-	-	-	DNIFGHKD_02211	-	-	ILGHGKEH_02675
abaF_5	-	GMODNCHE_05601	-	PGHGPLOC_04581	-	-	-	-	-	-
abaF_6	-	GMODNCHE_01858	-	PGHGPLOC_04938	-	-	-	-	-	-
abaF_7	-	-	-	-	-	-	DNIFGHKD_02560	INOLKCBL_02057	-	ILGHGKEH_03039
abaF_8	-	-	-	-	-	-	DNIFGHKD_03228	-	-	ILGHGKEH_03501
abaF_9	-	-	-	-	-	-	DNIFGHKD_03590	-	-	ILGHGKEH_03939
abaQ_1	-	-	-	-	-	-	DNIFGHKD_03843	-	-	ILGHGKEH_04166
abaQ_2	-	-	-	-	-	-	DNIFGHKD_06471	-	-	-
abgB_1	-	-	-	-	-	-	DNIFGHKD_03618	-	-	ILGHGKEH_00669
abgB_2	-	-	-	-	-	-	DNIFGHKD_03715	-	-	-
abo	-	-	EODEGNPB_01940	PGHGPLOC_03252	-	-	-	-	-	-
abo_1	-	-	-	-	-	-	DNIFGHKD_04950	-	-	-
abo_2	-	-	-	-	-	-	DNIFGHKD_07453	-	-	ILGHGKEH_00184
acbM	-	-	-	-	-	-	-	-	AMAJAFAD_03728	-
accA1_1	-	GMODNCHE_00329	EODEGNPB_01507	PGHGPLOC_02886	AJFKMFBO_00554	PBJMDMIF_03366	DNIFGHKD_01077	INOLKCBL_01608	AMAJAFAD_02810	ILGHGKEH_01692
accA1_2	AJEIIPEB_00994	GMODNCHE_00266	EODEGNPB_01452	PGHGPLOC_02938	AJFKMFBO_00514	PBJMDMIF_03410	DNIFGHKD_06128	INOLKCBL_04042	AMAJAFAD_02868	ILGHGKEH_05727
accB	AJEIIPEB_00414	-	-	-	-	-	-	-	-	-
accC	-	-	-	-	-	-	-	-	-	ILGHGKEH_05010
accC_1	-	-	-	-	-	-	DNIFGHKD_03779	-	-	-
accC_2	AJEIIPEB_00415	-	-	-	-	-	DNIFGHKD_04473	-	-	-
accD3	-	GMODNCHE_02089	EODEGNPB_02632	PGHGPLOC_00235	AJFKMFBO_01669	PBJMDMIF_00974	DNIFGHKD_02331	INOLKCBL_02650	AMAJAFAD_00446	ILGHGKEH_02794
accD3_1	-	-	-	-	-	-	DNIFGHKD_04794	-	-	ILGHGKEH_02477
accD5_1	AJEIIPEB_00568	GMODNCHE_03400	EODEGNPB_02133	PGHGPLOC_04238	AJFKMFBO_00008	PBJMDMIF_00218	DNIFGHKD_03486	-	AMAJAFAD_04295	ILGHGKEH_03841
accD5_2	AJEIIPEB_00995	GMODNCHE_00265	EODEGNPB_01451	PGHGPLOC_02939	AJFKMFBO_00513	PBJMDMIF_03411	DNIFGHKD_06127	INOLKCBL_04041	AMAJAFAD_02869	ILGHGKEH_05726
accD5_3	-	-	-	-	-	-	DNIFGHKD_03879	-	-	ILGHGKEH_04212
accD6	AJEIIPEB_01461	GMODNCHE_00675	EODEGNPB_02032	PGHGPLOC_02121	AJFKMFBO_02527	PBJMDMIF_02645	DNIFGHKD_06987	INOLKCBL_04555	AMAJAFAD_01351	ILGHGKEH_06472
acdA_1	AJEIIPEB_05242	GMODNCHE_00330	EODEGNPB_01508	PGHGPLOC_02885	AJFKMFBO_00555	PBJMDMIF_03365	DNIFGHKD_01076	INOLKCBL_01607	AMAJAFAD_02809	ILGHGKEH_01691
acdA_10	-	-	-	-	-	-	DNIFGHKD_05803	-	-	ILGHGKEH_05439
acdA_2	-	-	-	-	-	PBJMDMIF_00041	DNIFGHKD_05710	INOLKCBL_01438	AMAJAFAD_03862	ILGHGKEH_05345
acdA_3	AJEIIPEB_04068	GMODNCHE_02687	EODEGNPB_02190	PGHGPLOC_00945	AJFKMFBO_01170	PBJMDMIF_01519	DNIFGHKD_06599	INOLKCBL_03287	AMAJAFAD_01080	ILGHGKEH_06099
acdA_4	-	GMODNCHE_03725	EODEGNPB_01000	PGHGPLOC_04389	AJFKMFBO_02838	PBJMDMIF_00361	-	-	-	-
acdA_5	-	-	-	-	AJFKMFBO_03331	PBJMDMIF_00905	-	-	-	ILGHGKEH_02079
acdA_6	-	-	-	-	-	-	DNIFGHKD_04311	-	-	ILGHGKEH_05034
acdA_7	-	-	-	-	-	-	DNIFGHKD_04371	-	-	-
acdA_8	-	-	-	-	-	-	DNIFGHKD_05012	-	-	-
acdS	-	-	-	-	-	-	DNIFGHKD_08916	-	-	-
aceA	AJEIIPEB_01990	GMODNCHE_00093	EODEGNPB_03383	PGHGPLOC_03124	AJFKMFBO_02888	PBJMDMIF_03567	DNIFGHKD_05890	INOLKCBL_00685	AMAJAFAD_03088	ILGHGKEH_05529
aceE	AJEIIPEB_01456	GMODNCHE_00680	EODEGNPB_00005	PGHGPLOC_02116	AJFKMFBO_02532	PBJMDMIF_02640	DNIFGHKD_06992	INOLKCBL_04550	AMAJAFAD_01356	ILGHGKEH_06477
aceE_1	-	-	-	-	-	-	-	-	-	ILGHGKEH_00051
aceE_2	-	-	-	-	-	-	DNIFGHKD_05361	-	-	ILGHGKEH_04572
aceE_3	-	-	-	-	-	-	DNIFGHKD_04539	-	-	ILGHGKEH_04918
aceE_5	-	-	-	-	-	-	DNIFGHKD_07590	-	-	ILGHGKEH_07002
aceE_6	-	-	-	-	-	-	-	-	-	ILGHGKEH_07037
aceE_7	-	-	-	-	-	-	-	-	-	ILGHGKEH_07038
aceF_1	AJEIIPEB_03569	-	-	-	-	-	-	-	-	-
acg	-	-	EODEGNPB_00740	PGHGPLOC_01608	-	-	-	-	-	-
acg_1	-	-	-	-	-	-	DNIFGHKD_07963	-	-	ILGHGKEH_00494
acg_2	-	-	-	-	-	-	DNIFGHKD_08797	-	-	-
ackA	-	GMODNCHE_00015	EODEGNPB_01900	PGHGPLOC_03213	-	PBJMDMIF_03633	DNIFGHKD_05820	INOLKCBL_00774	AMAJAFAD_03193	ILGHGKEH_05456
acm	-	GMODNCHE_06181	EODEGNPB_02663	PGHGPLOC_03968	AJFKMFBO_00212	PBJMDMIF_04226	DNIFGHKD_04135	-	AMAJAFAD_03974	ILGHGKEH_04777
acnA	AJEIIPEB_03557	GMODNCHE_02489	EODEGNPB_01218	PGHGPLOC_01463	AJFKMFBO_03838	PBJMDMIF_02042	DNIFGHKD_00223	INOLKCBL_03847	AMAJAFAD_01846	ILGHGKEH_00567
acnA_1	-	-	-	-	-	-	DNIFGHKD_08757	INOLKCBL_03179	-	-
acnR	-	-	-	PGHGPLOC_03855	-	-	-	-	-	-
acoA	-	-	-	-	-	-	DNIFGHKD_02061	INOLKCBL_00345	-	ILGHGKEH_02503
acoA_2	-	-	-	-	-	-	DNIFGHKD_04366	-	-	-
acoA_3	-	-	-	-	-	-	DNIFGHKD_04431	-	-	-
acoB	-	-	-	-	-	-	DNIFGHKD_02062	INOLKCBL_00346	-	ILGHGKEH_02504
acoB_2	-	-	-	-	-	-	DNIFGHKD_04367	-	-	-
acoB_3	-	-	-	-	-	-	DNIFGHKD_04432	-	-	-
acoR	-	GMODNCHE_00319	EODEGNPB_01500	PGHGPLOC_02892	AJFKMFBO_00549	PBJMDMIF_03372	-	INOLKCBL_00354	-	-
acoR_1	-	-	-	-	-	-	-	INOLKCBL_00434	-	-
acoR_2	-	-	-	-	-	-	DNIFGHKD_04042	-	-	ILGHGKEH_00132
acoR_3	-	-	-	-	-	-	DNIFGHKD_04639	-	-	ILGHGKEH_07081
acoR_4	-	-	-	-	-	-	DNIFGHKD_04701	-	-	-
acoR_5	-	-	-	-	-	-	DNIFGHKD_05183	-	-	-
acoR_6	-	-	-	-	-	-	DNIFGHKD_05432	-	-	ILGHGKEH_04645
acoR_7	-	-	-	-	-	-	DNIFGHKD_07369	-	-	-
acoR_8	-	-	-	-	-	-	DNIFGHKD_07382	-	-	ILGHGKEH_05065
acp	-	-	-	-	-	-	-	-	AMAJAFAD_00666	-
acpM	AJEIIPEB_01459	GMODNCHE_00677	EODEGNPB_00002	PGHGPLOC_02119	AJFKMFBO_02529	PBJMDMIF_02643	DNIFGHKD_06989	INOLKCBL_04553	AMAJAFAD_01353	ILGHGKEH_06474
acpS	-	GMODNCHE_04524	EODEGNPB_00326	PGHGPLOC_02307	AJFKMFBO_02375	PBJMDMIF_02870	-	-	-	-
acpS_1	-	-	-	-	-	-	DNIFGHKD_01520	-	-	ILGHGKEH_02059
acpS_2	-	-	-	-	-	-	DNIFGHKD_06714	INOLKCBL_03370	AMAJAFAD_01164	ILGHGKEH_06219
acr1	-	GMODNCHE_03504	EODEGNPB_04204	PGHGPLOC_04143	AJFKMFBO_00083	PBJMDMIF_00141	-	-	-	-
acr1_1	-	GMODNCHE_01943	EODEGNPB_00111	PGHGPLOC_00105	AJFKMFBO_01603	PBJMDMIF_00883	DNIFGHKD_02433	-	AMAJAFAD_00352	ILGHGKEH_02914
acr3_1	-	-	EODEGNPB_03052	PGHGPLOC_04520	-	PBJMDMIF_02481	DNIFGHKD_01975	INOLKCBL_00235	AMAJAFAD_00443	-
acr3_2	-	-	-	-	AJFKMFBO_02243	PBJMDMIF_03779	DNIFGHKD_07996	INOLKCBL_05205	AMAJAFAD_03262	ILGHGKEH_04996
acr3_3	-	-	-	-	-	-	DNIFGHKD_08517	-	-	-
acrC_1	-	GMODNCHE_02854	EODEGNPB_04409	-	AJFKMFBO_00969	PBJMDMIF_01398	-	-	AMAJAFAD_00940	-
acrC_11	-	-	-	-	-	-	DNIFGHKD_06519	-	-	ILGHGKEH_06015
acrC_2	-	-	EODEGNPB_04287	-	AJFKMFBO_02253	-	DNIFGHKD_03603	INOLKCBL_01911	-	ILGHGKEH_03952
acrC_3	AJEIIPEB_00109	-	EODEGNPB_04291	-	-	-	DNIFGHKD_07491	INOLKCBL_02559	-	ILGHGKEH_00221
acrC_4	-	-	-	-	-	-	DNIFGHKD_04823	-	-	ILGHGKEH_00062
acrC_5	-	-	-	-	-	-	-	-	-	ILGHGKEH_03604
acrC_6	AJEIIPEB_03306	-	-	PGHGPLOC_00755	-	-	DNIFGHKD_06151	-	AMAJAFAD_04040	ILGHGKEH_05747
acrC_7	-	-	-	-	-	-	DNIFGHKD_06188	-	-	ILGHGKEH_05785
acrC_8	-	-	-	-	-	PBJMDMIF_00828	DNIFGHKD_05300	-	-	ILGHGKEH_04374
acs	AJEIIPEB_04855	GMODNCHE_02086	EODEGNPB_02637	PGHGPLOC_00226	AJFKMFBO_01667	PBJMDMIF_00973	DNIFGHKD_02336	INOLKCBL_02648	AMAJAFAD_00436	ILGHGKEH_02799
acsA_1	-	-	EODEGNPB_01511	PGHGPLOC_02882	AJFKMFBO_00558	PBJMDMIF_03362	DNIFGHKD_01073	-	AMAJAFAD_02806	ILGHGKEH_01688
acsA_10	-	-	-	-	-	-	DNIFGHKD_06261	-	-	-
acsA_11	-	-	-	-	-	-	DNIFGHKD_06271	-	-	-
acsA_12	-	-	-	-	-	-	DNIFGHKD_06522	-	-	ILGHGKEH_06018
acsA_2	AJEIIPEB_04569	GMODNCHE_02952	EODEGNPB_03824	PGHGPLOC_01077	AJFKMFBO_00710	PBJMDMIF_01636	DNIFGHKD_00585	INOLKCBL_03553	AMAJAFAD_02238	ILGHGKEH_01171
acsA_3	-	-	-	-	-	-	DNIFGHKD_01476	-	-	-
acsA_4	-	GMODNCHE_05621	EODEGNPB_04445	PGHGPLOC_04633	AJFKMFBO_01094	PBJMDMIF_00520	DNIFGHKD_03242	INOLKCBL_02154	AMAJAFAD_04485	ILGHGKEH_03515
acsA_5	-	-	-	-	-	-	-	INOLKCBL_05052	-	-
acsA_6	-	GMODNCHE_06203	-	-	-	-	DNIFGHKD_05072	-	-	ILGHGKEH_04407
acsA_7	-	-	-	-	-	-	-	-	-	ILGHGKEH_07041
acsA_8	-	-	-	-	-	-	DNIFGHKD_04694	-	-	-
actIII	-	-	-	-	-	-	DNIFGHKD_02741	INOLKCBL_00320	-	-
actP	-	-	-	-	-	-	DNIFGHKD_05407	INOLKCBL_01536	-	ILGHGKEH_04617
actP_1	-	-	-	-	-	-	DNIFGHKD_01932	-	-	-
actP_2	-	-	-	-	-	-	DNIFGHKD_04915	-	-	-
acuC	AJEIIPEB_02590	GMODNCHE_03134	EODEGNPB_03553	PGHGPLOC_01240	AJFKMFBO_04040	PBJMDMIF_01781	DNIFGHKD_00422	INOLKCBL_03659	AMAJAFAD_02098	ILGHGKEH_01006
acuI	-	-	-	-	-	-	DNIFGHKD_05265	-	-	ILGHGKEH_04504
acuI_1	AJEIIPEB_01096	-	-	-	-	-	-	-	-	-
acuI_2	AJEIIPEB_01554	-	-	-	-	-	-	-	AMAJAFAD_00687	-
acuR	-	-	-	-	-	-	-	-	AMAJAFAD_03772	-
acxA	-	-	-	-	-	-	DNIFGHKD_04671	-	-	-
acyP	AJEIIPEB_03406	GMODNCHE_04562	EODEGNPB_04482	PGHGPLOC_02325	AJFKMFBO_03481	PBJMDMIF_02881	DNIFGHKD_00635	INOLKCBL_03507	AMAJAFAD_02294	ILGHGKEH_01225
adc	-	-	-	-	-	-	-	-	AMAJAFAD_00766	-
add	AJEIIPEB_01877	GMODNCHE_00520	EODEGNPB_02410	PGHGPLOC_02724	AJFKMFBO_03873	PBJMDMIF_03226	DNIFGHKD_00907	INOLKCBL_04916	AMAJAFAD_02602	ILGHGKEH_01513
ade	-	GMODNCHE_01189	EODEGNPB_01777	PGHGPLOC_02624	AJFKMFBO_01121	PBJMDMIF_00487	-	INOLKCBL_04682	-	-
adhA	-	GMODNCHE_02552	EODEGNPB_01275	PGHGPLOC_01410	AJFKMFBO_03774	PBJMDMIF_01969	DNIFGHKD_05864	INOLKCBL_01039	-	ILGHGKEH_05500
adhB	AJEIIPEB_01466	GMODNCHE_03889	EODEGNPB_02035	PGHGPLOC_02124	AJFKMFBO_02523	PBJMDMIF_02649	DNIFGHKD_06984	INOLKCBL_04558	AMAJAFAD_01348	ILGHGKEH_06469
adhB_1	AJEIIPEB_02410	-	-	-	-	-	-	INOLKCBL_01409	-	-
adhB_2	AJEIIPEB_02249	-	-	-	-	-	-	-	-	-
adhB_3	-	-	-	-	-	-	DNIFGHKD_03023	-	-	ILGHGKEH_03306
adhB_4	-	-	-	-	-	-	DNIFGHKD_04935	-	-	-
adhB_6	-	-	-	-	-	-	DNIFGHKD_09027	-	-	-
adhC	-	-	-	-	-	PBJMDMIF_00062	-	-	-	-
adhC2	AJEIIPEB_01993	GMODNCHE_00097	EODEGNPB_03379	PGHGPLOC_03120	AJFKMFBO_00783	PBJMDMIF_03563	DNIFGHKD_05893	INOLKCBL_00682	AMAJAFAD_03081	ILGHGKEH_05532
adhD	-	GMODNCHE_00322	EODEGNPB_01503	PGHGPLOC_02890	AJFKMFBO_00551	PBJMDMIF_03369	DNIFGHKD_05434	INOLKCBL_00356	AMAJAFAD_04053	ILGHGKEH_04647
adhD_1	-	-	-	-	-	-	DNIFGHKD_04726	-	-	-
adhD_2	AJEIIPEB_04002	GMODNCHE_03053	-	-	-	-	DNIFGHKD_00497	-	AMAJAFAD_02189	ILGHGKEH_01083
adhD_3	-	-	-	-	-	-	DNIFGHKD_05480	-	-	-
adhD_4	-	-	-	-	-	-	DNIFGHKD_05595	-	-	ILGHGKEH_05233
adhD_5	-	-	-	-	-	-	DNIFGHKD_09063	-	-	-
adhE	-	-	-	-	-	-	DNIFGHKD_02868	-	-	-
adhR	-	-	-	-	-	-	-	-	-	ILGHGKEH_02658
adhT	-	GMODNCHE_04306	EODEGNPB_04385	PGHGPLOC_00574	-	PBJMDMIF_01257	DNIFGHKD_07467	-	-	ILGHGKEH_00195
adhT_2	-	GMODNCHE_01840	-	PGHGPLOC_04911	-	-	DNIFGHKD_04037	-	-	ILGHGKEH_00136
adhT_3	-	-	-	-	-	-	DNIFGHKD_08831	-	-	-
adh_1	AJEIIPEB_00868	-	-	-	-	-	-	-	AMAJAFAD_04079	-
adh_2	-	GMODNCHE_01374	EODEGNPB_01695	PGHGPLOC_03707	-	-	-	-	-	-
adh_3	-	-	EODEGNPB_01493	PGHGPLOC_02898	-	-	-	-	-	-
adh_4	-	-	-	PGHGPLOC_03619	-	-	-	-	-	-
adh_5	-	-	-	-	-	-	DNIFGHKD_07374	-	-	-
adk	AJEIIPEB_01911	GMODNCHE_00370	EODEGNPB_01546	PGHGPLOC_02848	AJFKMFBO_01004	PBJMDMIF_03327	DNIFGHKD_01022	INOLKCBL_05015	AMAJAFAD_02738	ILGHGKEH_01635
adk_2	-	-	-	-	-	-	DNIFGHKD_02914	-	-	ILGHGKEH_00720
adoK	AJEIIPEB_04277	GMODNCHE_00816	EODEGNPB_00769	PGHGPLOC_02052	AJFKMFBO_02586	PBJMDMIF_02590	DNIFGHKD_07050	INOLKCBL_04508	AMAJAFAD_01400	ILGHGKEH_06537
aes_1	-	GMODNCHE_05001	-	-	AJFKMFBO_00256	PBJMDMIF_04182	DNIFGHKD_04501	-	-	ILGHGKEH_00681
aes_2	-	GMODNCHE_05426	EODEGNPB_04621	PGHGPLOC_01282	AJFKMFBO_03679	PBJMDMIF_01823	DNIFGHKD_00377	-	AMAJAFAD_01990	ILGHGKEH_00961
aes_3	-	GMODNCHE_00889	EODEGNPB_00843	PGHGPLOC_01980	AJFKMFBO_02657	PBJMDMIF_02521	-	-	-	-
aes_4	-	-	-	-	-	-	DNIFGHKD_03474	-	AMAJAFAD_04309	ILGHGKEH_03827
aes_5	-	-	-	-	-	-	DNIFGHKD_04267	-	-	-
aes_6	-	-	-	-	-	-	DNIFGHKD_06535	-	-	ILGHGKEH_06035
aes_7	-	-	-	-	-	-	DNIFGHKD_04635	-	-	ILGHGKEH_07077
aes_8	-	-	-	-	-	-	DNIFGHKD_05253	-	-	-
aes_9	-	-	-	-	-	-	DNIFGHKD_05649	-	-	ILGHGKEH_05282
afr	-	-	-	-	-	-	DNIFGHKD_05517	-	-	ILGHGKEH_04669
afsQ1	-	GMODNCHE_05087	-	PGHGPLOC_03816	-	-	-	-	-	-
aftA	-	GMODNCHE_03844	EODEGNPB_01874	PGHGPLOC_04255	AJFKMFBO_01876	PBJMDMIF_00233	DNIFGHKD_03479	-	AMAJAFAD_04301	ILGHGKEH_03832
aftB	-	-	EODEGNPB_02125	PGHGPLOC_04230	AJFKMFBO_00015	PBJMDMIF_00211	-	-	-	-
aftC	AJEIIPEB_02291	GMODNCHE_05439	EODEGNPB_04610	PGHGPLOC_01293	AJFKMFBO_03686	PBJMDMIF_01838	DNIFGHKD_00370	INOLKCBL_03703	AMAJAFAD_01982	ILGHGKEH_00954
aftC_2	-	-	-	-	-	-	-	INOLKCBL_04022	-	-
aftD	AJEIIPEB_00671	GMODNCHE_01647	EODEGNPB_00055	PGHGPLOC_03387	AJFKMFBO_02964	PBJMDMIF_03826	DNIFGHKD_02161	INOLKCBL_01142	AMAJAFAD_03548	ILGHGKEH_02612
aftD_2	-	-	-	-	-	-	-	INOLKCBL_01143	-	-
aguA_1	-	-	-	-	-	-	DNIFGHKD_01660	-	-	ILGHGKEH_02216
aguA_2	-	-	-	-	-	-	DNIFGHKD_03188	-	-	ILGHGKEH_03462
aguA_3	-	-	-	-	-	-	DNIFGHKD_07727	-	-	-
ahcY	AJEIIPEB_03048	GMODNCHE_00674	EODEGNPB_01131	PGHGPLOC_02625	AJFKMFBO_03961	PBJMDMIF_03110	DNIFGHKD_00836	INOLKCBL_04839	AMAJAFAD_02531	ILGHGKEH_01432
ahpC	-	GMODNCHE_02112	-	PGHGPLOC_01939	-	-	DNIFGHKD_04571	INOLKCBL_01108	-	-
ahpD	AJEIIPEB_04271	-	EODEGNPB_03566	-	AJFKMFBO_04054	PBJMDMIF_01768	-	-	AMAJAFAD_02117	-
ahpE	AJEIIPEB_01454	GMODNCHE_00682	EODEGNPB_00007	PGHGPLOC_02114	AJFKMFBO_02534	PBJMDMIF_02638	DNIFGHKD_06995	INOLKCBL_04548	AMAJAFAD_01358	ILGHGKEH_06480
ahpF	-	GMODNCHE_06099	EODEGNPB_00948	PGHGPLOC_04881	AJFKMFBO_01485	PBJMDMIF_00752	-	-	-	-
aidA	-	GMODNCHE_01373	EODEGNPB_01696	PGHGPLOC_03708	-	-	-	-	-	-
aidA_1	-	-	-	-	-	-	DNIFGHKD_03612	-	-	ILGHGKEH_03960
aidA_2	-	-	-	-	-	-	-	-	AMAJAFAD_03491	-
aidB	AJEIIPEB_03542	-	-	-	-	-	-	INOLKCBL_02745	-	-
aidB_1	-	GMODNCHE_04699	EODEGNPB_03838	PGHGPLOC_00494	-	-	DNIFGHKD_03313	-	-	ILGHGKEH_03634
aidB_2	-	GMODNCHE_01266	-	-	AJFKMFBO_02198	-	DNIFGHKD_04209	-	AMAJAFAD_03959	ILGHGKEH_05184
aknOx	-	-	-	-	-	-	DNIFGHKD_08430	-	-	-
alaS	AJEIIPEB_02435	GMODNCHE_02599	EODEGNPB_04065	PGHGPLOC_01372	AJFKMFBO_03739	PBJMDMIF_01896	DNIFGHKD_00295	INOLKCBL_03764	AMAJAFAD_01922	ILGHGKEH_00640
alaS_2	-	-	-	-	-	-	-	-	AMAJAFAD_04209	-
alc	AJEIIPEB_05163	-	-	-	-	-	-	-	-	-
alc_1	-	-	-	-	-	-	DNIFGHKD_03049	-	AMAJAFAD_00114	-
alc_2	-	-	-	-	-	-	DNIFGHKD_05356	-	-	ILGHGKEH_04567
ald	-	-	-	-	-	-	DNIFGHKD_01062	-	AMAJAFAD_02796	ILGHGKEH_01679
ald2	-	-	EODEGNPB_02851	PGHGPLOC_04421	-	-	-	-	-	-
aldA	-	GMODNCHE_05309	EODEGNPB_04272	PGHGPLOC_03493	-	-	-	-	-	-
aldA_1	-	-	-	-	-	-	DNIFGHKD_07475	-	-	ILGHGKEH_00203
aldA_2	-	-	-	-	-	-	DNIFGHKD_02915	-	-	ILGHGKEH_00721
aldA_3	-	-	-	-	-	-	DNIFGHKD_03577	INOLKCBL_03999	-	ILGHGKEH_03932
aldA_4	-	-	-	-	-	-	DNIFGHKD_04682	-	-	-
aldA_5	-	-	-	-	-	-	DNIFGHKD_08283	-	-	-
aldH	-	-	-	-	-	-	DNIFGHKD_02923	-	-	-
aldH1_1	-	GMODNCHE_01849	EODEGNPB_00206	-	-	-	-	-	-	-
aldH1_2	-	GMODNCHE_03639	-	-	-	-	-	-	-	-
aldHT_1	-	-	-	-	-	-	DNIFGHKD_00046	INOLKCBL_00503	-	ILGHGKEH_04809
aldHT_3	-	-	-	-	-	-	DNIFGHKD_04627	-	-	ILGHGKEH_07069
aldHT_4	-	-	-	-	-	-	DNIFGHKD_04607	-	-	-
aldHT_6	-	-	-	-	-	-	DNIFGHKD_04759	-	-	-
ald_1	-	GMODNCHE_03303	EODEGNPB_02797	PGHGPLOC_02409	AJFKMFBO_03564	PBJMDMIF_02967	-	-	-	-
ald_2	-	GMODNCHE_03670	EODEGNPB_02886	PGHGPLOC_04454	AJFKMFBO_02716	PBJMDMIF_00424	-	INOLKCBL_02101	-	-
ald_3	AJEIIPEB_01195	GMODNCHE_04284	EODEGNPB_04400	PGHGPLOC_00603	AJFKMFBO_02321	PBJMDMIF_01270	DNIFGHKD_02676	INOLKCBL_02513	-	ILGHGKEH_03156
ald_4	-	-	-	-	-	-	DNIFGHKD_03757	-	-	-
ald_5	-	-	-	-	-	-	DNIFGHKD_04110	-	-	ILGHGKEH_04747
ald_6	AJEIIPEB_04524	-	-	-	-	-	-	-	-	-
ald_7	-	-	-	-	-	-	DNIFGHKD_04548	-	-	-
ald_8	-	-	-	-	-	-	DNIFGHKD_04606	-	-	-
ald_9	-	-	-	-	-	-	DNIFGHKD_05213	-	-	-
algC	AJEIIPEB_04738	GMODNCHE_00665	EODEGNPB_01123	PGHGPLOC_02633	AJFKMFBO_03952	PBJMDMIF_03119	DNIFGHKD_00842	INOLKCBL_04846	AMAJAFAD_02537	ILGHGKEH_01438
algD	AJEIIPEB_00363	-	-	-	-	-	-	-	-	-
algU	-	GMODNCHE_05885	-	-	-	-	-	-	-	-
alkA	-	GMODNCHE_01321	-	PGHGPLOC_03746	AJFKMFBO_00330	PBJMDMIF_04091	-	-	-	-
alkA_1	-	GMODNCHE_01328	EODEGNPB_00411	-	-	-	-	-	-	-
alkA_2	-	-	EODEGNPB_00747	PGHGPLOC_01870	-	-	-	-	-	-
alkB1	-	-	-	-	-	-	-	INOLKCBL_00958	-	-
alkB_1	AJEIIPEB_03045	GMODNCHE_00670	EODEGNPB_01127	PGHGPLOC_02629	AJFKMFBO_03957	PBJMDMIF_03114	DNIFGHKD_05400	INOLKCBL_04843	AMAJAFAD_01759	ILGHGKEH_04607
alkB_2	-	GMODNCHE_01319	EODEGNPB_00417	PGHGPLOC_03747	-	PBJMDMIF_04092	DNIFGHKD_05680	-	-	ILGHGKEH_05315
alkF	-	GMODNCHE_00671	EODEGNPB_01128	PGHGPLOC_02628	AJFKMFBO_03958	PBJMDMIF_03113	DNIFGHKD_05399	INOLKCBL_04842	AMAJAFAD_01758	ILGHGKEH_04606
alkJ	-	-	-	-	-	-	-	INOLKCBL_05060	-	-
alkJ_1	-	-	-	-	-	-	DNIFGHKD_00134	-	-	-
alkJ_2	-	-	-	-	-	-	DNIFGHKD_05597	-	-	ILGHGKEH_05235
allB	-	-	-	-	-	-	DNIFGHKD_05358	-	-	ILGHGKEH_04569
allC	-	-	-	PGHGPLOC_03394	-	-	-	-	-	-
allE	-	-	-	-	-	-	-	-	-	ILGHGKEH_00801
allR	-	GMODNCHE_05311	EODEGNPB_04274	PGHGPLOC_03495	-	-	DNIFGHKD_06195	INOLKCBL_03118	-	ILGHGKEH_05792
allR_1	-	-	-	-	-	-	DNIFGHKD_02269	-	-	ILGHGKEH_02732
allR_3	-	-	-	-	-	-	DNIFGHKD_07473	-	-	ILGHGKEH_00202
allR_4	-	-	-	-	-	-	-	-	-	ILGHGKEH_04916
alpha-LP	AJEIIPEB_00181	-	-	-	-	-	-	-	-	-
alpha-LP_1	-	GMODNCHE_01731	EODEGNPB_01016	PGHGPLOC_03321	AJFKMFBO_03017	PBJMDMIF_03744	-	-	-	-
alpha-LP_2	-	GMODNCHE_01730	EODEGNPB_01017	-	AJFKMFBO_03016	PBJMDMIF_03745	-	-	-	-
alr	AJEIIPEB_04639	GMODNCHE_00409	EODEGNPB_02484	PGHGPLOC_02815	AJFKMFBO_01037	PBJMDMIF_03294	DNIFGHKD_00989	INOLKCBL_04983	AMAJAFAD_02699	ILGHGKEH_01602
alsC	-	-	-	-	-	-	DNIFGHKD_03469	-	-	ILGHGKEH_03822
alsT	-	GMODNCHE_04564	EODEGNPB_04479	PGHGPLOC_02330	AJFKMFBO_03483	PBJMDMIF_02883	-	INOLKCBL_01684	-	-
alsT_2	-	-	-	-	-	-	-	INOLKCBL_02797	-	-
alx	-	-	-	-	-	-	-	-	AMAJAFAD_02046	-
amaB	-	-	-	-	-	-	DNIFGHKD_04955	-	-	-
amdA	-	GMODNCHE_02732	EODEGNPB_02216	PGHGPLOC_00900	AJFKMFBO_01194	PBJMDMIF_01488	DNIFGHKD_05889	INOLKCBL_02938	AMAJAFAD_03090	ILGHGKEH_05528
amdA_1	-	-	-	-	-	-	DNIFGHKD_04555	-	-	-
amiA2	AJEIIPEB_02932	-	EODEGNPB_02052	PGHGPLOC_02146	-	-	DNIFGHKD_06953	INOLKCBL_04588	-	ILGHGKEH_06432
amiB2	-	GMODNCHE_04917	EODEGNPB_03278	PGHGPLOC_04693	AJFKMFBO_02107	PBJMDMIF_00582	-	-	-	-
amiC	-	GMODNCHE_03465	EODEGNPB_04245	PGHGPLOC_04170	AJFKMFBO_00057	PBJMDMIF_00168	-	-	-	-
amiC_1	-	-	-	-	-	-	DNIFGHKD_03540	-	AMAJAFAD_04203	ILGHGKEH_03899
amiC_2	AJEIIPEB_01976	-	EODEGNPB_03386	PGHGPLOC_03127	-	-	DNIFGHKD_05887	INOLKCBL_00692	AMAJAFAD_03095	ILGHGKEH_05526
amiD	-	GMODNCHE_03528	EODEGNPB_04158	-	-	-	-	INOLKCBL_01008	-	-
amiD_1	-	-	-	-	-	-	-	INOLKCBL_00427	-	-
amiD_2	-	-	-	-	-	-	-	INOLKCBL_02024	-	-
amiE	-	-	-	PGHGPLOC_01874	-	-	-	-	AMAJAFAD_00956	-
amiF	-	-	-	-	-	-	-	-	-	ILGHGKEH_03988
amnC	-	GMODNCHE_05596	EODEGNPB_03106	PGHGPLOC_04576	-	-	-	-	-	-
amnD	-	GMODNCHE_05598	EODEGNPB_03108	PGHGPLOC_04578	-	-	-	-	-	-
amnE	-	GMODNCHE_05597	EODEGNPB_03107	PGHGPLOC_04577	-	-	-	-	-	-
ampG	-	-	-	-	-	-	-	INOLKCBL_02934	-	-
ampH	-	-	EODEGNPB_02073	PGHGPLOC_02169	-	-	-	-	-	-
amt	AJEIIPEB_05001	GMODNCHE_04555	EODEGNPB_00335	PGHGPLOC_02321	AJFKMFBO_02366	PBJMDMIF_02878	DNIFGHKD_00632	-	-	ILGHGKEH_01222
amt_2	-	-	EODEGNPB_01939	PGHGPLOC_03251	-	-	DNIFGHKD_04940	-	-	-
amt_3	-	-	-	PGHGPLOC_03569	-	-	-	-	-	-
andAa	-	-	-	-	-	-	-	INOLKCBL_03432	-	-
ansA	-	-	-	-	-	-	DNIFGHKD_03118	-	-	ILGHGKEH_03405
ansP1	-	-	-	-	-	-	DNIFGHKD_03117	-	-	ILGHGKEH_03404
ansZ	-	-	-	-	-	PBJMDMIF_02514	-	-	-	-
ant1	-	-	-	-	-	-	-	-	AMAJAFAD_01791	-
antA	-	-	-	-	-	-	DNIFGHKD_04922	-	-	-
aofH	-	-	EODEGNPB_02848	PGHGPLOC_04418	-	-	-	-	-	-
aofH_1	-	-	-	-	-	-	-	-	AMAJAFAD_00478	-
aofH_2	-	-	-	-	-	-	DNIFGHKD_03773	-	-	-
apaH	-	GMODNCHE_02994	EODEGNPB_03989	-	-	-	-	-	-	-
apbE	-	GMODNCHE_04866	-	-	-	-	-	-	-	-
apc1	-	-	-	-	-	-	-	INOLKCBL_00208	-	-
apc3	-	-	-	PGHGPLOC_02434	-	-	DNIFGHKD_04188	INOLKCBL_01366	-	ILGHGKEH_04828
apc3_1	-	-	-	-	-	-	DNIFGHKD_04012	-	-	ILGHGKEH_00092
apc3_2	-	-	-	-	-	-	-	INOLKCBL_00499	-	ILGHGKEH_04795
apc3_3	-	-	-	-	-	-	DNIFGHKD_04679	-	-	-
apc3_4	-	-	-	-	-	-	DNIFGHKD_08882	-	-	-
apc4_1	-	-	-	-	-	-	-	INOLKCBL_00211	-	-
apc4_2	-	-	-	-	-	-	-	INOLKCBL_00428	-	-
apc4_3	-	-	-	-	-	-	-	INOLKCBL_00498	-	ILGHGKEH_04794
apc4_4	-	-	-	PGHGPLOC_02433	-	-	DNIFGHKD_04189	INOLKCBL_01365	-	ILGHGKEH_04829
apeB	AJEIIPEB_00085	GMODNCHE_01872	EODEGNPB_00171	PGHGPLOC_00039	AJFKMFBO_01524	PBJMDMIF_00820	DNIFGHKD_02511	INOLKCBL_02460	AMAJAFAD_00293	ILGHGKEH_02977
apeX	-	-	-	-	-	-	-	-	AMAJAFAD_03709	-
apeX_1	-	-	-	-	-	-	DNIFGHKD_02403	-	-	ILGHGKEH_02875
apeX_2	AJEIIPEB_00911	GMODNCHE_01330	EODEGNPB_00409	PGHGPLOC_03741	AJFKMFBO_00333	PBJMDMIF_04087	DNIFGHKD_05682	-	-	ILGHGKEH_05317
apgM	-	-	-	-	-	-	-	INOLKCBL_00442	-	-
aplIM	-	-	-	-	AJFKMFBO_03203	-	-	-	-	-
appA	-	GMODNCHE_05495	-	-	-	-	-	-	-	-
apsD	-	-	-	-	-	-	DNIFGHKD_05586	-	-	ILGHGKEH_05219
apt	AJEIIPEB_04427	GMODNCHE_05473	EODEGNPB_04041	PGHGPLOC_01326	AJFKMFBO_03718	PBJMDMIF_01874	DNIFGHKD_00333	-	-	ILGHGKEH_00917
aptA	-	-	EODEGNPB_01997	-	AJFKMFBO_00112	-	-	-	-	-
aptA_2	-	-	-	-	-	-	-	-	-	ILGHGKEH_06864
aptB	AJEIIPEB_04517	-	-	-	-	-	-	-	-	ILGHGKEH_04053
aptB_2	-	-	-	-	-	-	-	-	-	ILGHGKEH_06865
aqdA1	-	GMODNCHE_05603	EODEGNPB_03114	PGHGPLOC_04583	-	-	-	-	-	-
aqdA2	-	-	-	-	-	-	-	-	-	ILGHGKEH_00893
aqdC	AJEIIPEB_03447	-	-	-	-	-	-	-	-	-
aqdR	-	-	-	-	-	-	DNIFGHKD_02020	-	-	ILGHGKEH_05027
aqpZ	-	GMODNCHE_03950	EODEGNPB_02086	PGHGPLOC_02181	-	PBJMDMIF_02759	DNIFGHKD_06913	INOLKCBL_04622	AMAJAFAD_01275	ILGHGKEH_06388
aqpZ_1	-	-	-	-	-	-	-	-	-	ILGHGKEH_00016
araA	-	-	-	-	-	-	DNIFGHKD_03464	-	-	ILGHGKEH_03817
araC	-	-	-	-	-	-	-	INOLKCBL_00130	-	-
araE	-	-	-	-	-	-	DNIFGHKD_06287	-	-	-
araG	-	-	-	-	-	-	-	-	-	ILGHGKEH_05104
araQ	-	GMODNCHE_00472	-	-	-	-	-	-	-	ILGHGKEH_04085
arc	AJEIIPEB_02610	GMODNCHE_02409	EODEGNPB_00643	PGHGPLOC_01539	AJFKMFBO_02155	PBJMDMIF_02124	DNIFGHKD_07343	INOLKCBL_04134	AMAJAFAD_01713	ILGHGKEH_06831
arcA	AJEIIPEB_00824	GMODNCHE_04624	EODEGNPB_03927	PGHGPLOC_00408	AJFKMFBO_01765	PBJMDMIF_01102	DNIFGHKD_01598	INOLKCBL_02788	AMAJAFAD_00616	ILGHGKEH_02149
arcA_1	-	-	-	-	AJFKMFBO_02115	PBJMDMIF_00574	-	-	-	-
arcD	-	-	-	-	AJFKMFBO_02116	PBJMDMIF_00573	-	-	-	-
arfB	-	-	-	-	-	-	DNIFGHKD_02134	-	-	ILGHGKEH_02584
argA	AJEIIPEB_03642	GMODNCHE_03072	EODEGNPB_03617	PGHGPLOC_01177	AJFKMFBO_04101	PBJMDMIF_01722	DNIFGHKD_00479	INOLKCBL_03609	AMAJAFAD_02171	ILGHGKEH_01065
argA_1	-	GMODNCHE_00919	-	-	-	-	-	-	-	-
argB	AJEIIPEB_01514	GMODNCHE_01270	EODEGNPB_02737	PGHGPLOC_01707	AJFKMFBO_02195	PBJMDMIF_02349	DNIFGHKD_07238	INOLKCBL_04264	AMAJAFAD_01607	ILGHGKEH_06725
argC	AJEIIPEB_01512	GMODNCHE_01268	EODEGNPB_02735	PGHGPLOC_01709	AJFKMFBO_02197	PBJMDMIF_02351	DNIFGHKD_07236	INOLKCBL_04266	AMAJAFAD_01605	ILGHGKEH_06723
argD	AJEIIPEB_01515	GMODNCHE_01271	EODEGNPB_02738	PGHGPLOC_01706	AJFKMFBO_02194	PBJMDMIF_02348	DNIFGHKD_07239	INOLKCBL_04263	AMAJAFAD_01608	ILGHGKEH_06726
argD_2	-	GMODNCHE_03917	-	-	-	-	-	-	-	-
argF	AJEIIPEB_01516	GMODNCHE_01272	EODEGNPB_02739	PGHGPLOC_01705	AJFKMFBO_02193	PBJMDMIF_02347	DNIFGHKD_07240	INOLKCBL_04262	AMAJAFAD_01609	ILGHGKEH_06727
argG	AJEIIPEB_01518	GMODNCHE_01274	EODEGNPB_02741	PGHGPLOC_01703	AJFKMFBO_02191	PBJMDMIF_02345	DNIFGHKD_07242	INOLKCBL_04260	AMAJAFAD_01611	ILGHGKEH_06729
argH	AJEIIPEB_01519	GMODNCHE_01275	EODEGNPB_02742	PGHGPLOC_01702	AJFKMFBO_02190	PBJMDMIF_02344	DNIFGHKD_07243	INOLKCBL_04259	AMAJAFAD_01612	ILGHGKEH_06730
argH_2	AJEIIPEB_02124	-	-	-	-	-	-	-	-	-
argJ	AJEIIPEB_01513	GMODNCHE_01269	EODEGNPB_02736	PGHGPLOC_01708	AJFKMFBO_02196	PBJMDMIF_02350	DNIFGHKD_07237	INOLKCBL_04265	AMAJAFAD_01606	ILGHGKEH_06724
argO	-	-	-	-	-	-	DNIFGHKD_04068	-	-	ILGHGKEH_04358
argP_1	-	-	-	-	-	-	DNIFGHKD_02559	INOLKCBL_02056	-	ILGHGKEH_03038
argP_2	-	-	-	-	-	-	-	-	-	ILGHGKEH_06987
argR	AJEIIPEB_01517	GMODNCHE_01273	EODEGNPB_02740	PGHGPLOC_01704	AJFKMFBO_02192	PBJMDMIF_02346	DNIFGHKD_07241	INOLKCBL_04261	AMAJAFAD_01610	ILGHGKEH_06728
argS	AJEIIPEB_04157	GMODNCHE_02658	EODEGNPB_02160	PGHGPLOC_00970	AJFKMFBO_02684	PBJMDMIF_01544	DNIFGHKD_06644	INOLKCBL_03304	AMAJAFAD_01102	ILGHGKEH_06150
arlR	AJEIIPEB_04256	GMODNCHE_00629	EODEGNPB_02354	PGHGPLOC_02675	AJFKMFBO_03921	PBJMDMIF_03153	DNIFGHKD_00859	INOLKCBL_04870	AMAJAFAD_02561	ILGHGKEH_01456
arlR_2	-	GMODNCHE_00770	-	-	-	-	-	-	-	-
arlS	AJEIIPEB_04257	GMODNCHE_00630	EODEGNPB_02353	PGHGPLOC_02674	AJFKMFBO_03922	PBJMDMIF_03152	DNIFGHKD_00858	INOLKCBL_04869	AMAJAFAD_02560	ILGHGKEH_01455
arnA	-	-	-	PGHGPLOC_04870	-	-	DNIFGHKD_02624	-	-	ILGHGKEH_03107
arnC	-	-	EODEGNPB_03522	PGHGPLOC_04369	-	-	-	-	-	-
arnC_1	-	-	-	-	-	-	DNIFGHKD_02103	-	-	ILGHGKEH_02554
arnC_2	AJEIIPEB_00653	GMODNCHE_06090	EODEGNPB_00958	PGHGPLOC_04891	-	-	DNIFGHKD_02593	-	-	ILGHGKEH_03074
aroA	AJEIIPEB_03065	GMODNCHE_03159	EODEGNPB_01148	PGHGPLOC_02606	AJFKMFBO_03977	PBJMDMIF_03092	DNIFGHKD_00820	INOLKCBL_04823	AMAJAFAD_02515	ILGHGKEH_01416
aroA'_1	-	-	-	-	-	-	DNIFGHKD_03721	-	-	-
aroA'_2	-	-	-	-	-	-	DNIFGHKD_04749	-	-	-
aroB	AJEIIPEB_02443	GMODNCHE_02592	EODEGNPB_04072	PGHGPLOC_01378	AJFKMFBO_03746	PBJMDMIF_01903	DNIFGHKD_00288	INOLKCBL_03775	AMAJAFAD_01915	ILGHGKEH_00633
aroC	AJEIIPEB_02441	GMODNCHE_02594	EODEGNPB_04070	PGHGPLOC_01376	AJFKMFBO_03744	PBJMDMIF_01901	DNIFGHKD_00290	INOLKCBL_03773	AMAJAFAD_01917	ILGHGKEH_00635
aroD	-	-	-	-	-	-	-	INOLKCBL_01120	-	-
aroE	-	GMODNCHE_02596	EODEGNPB_04068	PGHGPLOC_01375	AJFKMFBO_03742	PBJMDMIF_01899	DNIFGHKD_00292	INOLKCBL_03767	AMAJAFAD_01919	ILGHGKEH_00637
aroE_1	-	-	-	-	-	-	DNIFGHKD_05520	-	-	-
aroE_2	-	-	-	PGHGPLOC_02653	-	-	DNIFGHKD_06202	INOLKCBL_00367	-	ILGHGKEH_05806
aroE_3	-	-	-	-	-	-	DNIFGHKD_06851	-	-	ILGHGKEH_06320
aroG_1	AJEIIPEB_05213	GMODNCHE_01971	EODEGNPB_00087	PGHGPLOC_00142	AJFKMFBO_01612	PBJMDMIF_00904	DNIFGHKD_02405	INOLKCBL_02563	AMAJAFAD_00368	ILGHGKEH_02877
aroG_2	AJEIIPEB_04743	GMODNCHE_00843	EODEGNPB_00798	PGHGPLOC_02023	AJFKMFBO_02616	PBJMDMIF_02562	DNIFGHKD_07077	INOLKCBL_04483	AMAJAFAD_01425	ILGHGKEH_06564
aroK	AJEIIPEB_02442	GMODNCHE_02593	EODEGNPB_04071	PGHGPLOC_01377	AJFKMFBO_03745	PBJMDMIF_01902	DNIFGHKD_00289	INOLKCBL_03774	AMAJAFAD_01916	ILGHGKEH_00634
aroQ	-	GMODNCHE_02591	EODEGNPB_04073	PGHGPLOC_01379	AJFKMFBO_03747	PBJMDMIF_01904	-	-	-	-
arpA_1	-	GMODNCHE_01929	EODEGNPB_00125	PGHGPLOC_00092	AJFKMFBO_01591	PBJMDMIF_00870	DNIFGHKD_02450	-	AMAJAFAD_00338	ILGHGKEH_02934
arpA_2	-	-	EODEGNPB_00442	PGHGPLOC_03772	-	-	-	-	-	-
arpA_3	-	GMODNCHE_02465	EODEGNPB_04564	PGHGPLOC_01489	-	-	-	-	-	-
arpA_5	-	GMODNCHE_05656	-	PGHGPLOC_04806	-	-	-	-	-	-
arsA	-	-	-	-	-	PBJMDMIF_03775	DNIFGHKD_08001	INOLKCBL_05201	AMAJAFAD_03266	-
arsA_2	-	-	-	-	-	-	DNIFGHKD_08512	-	-	-
arsB	-	-	-	PGHGPLOC_02093	AJFKMFBO_02552	-	DNIFGHKD_07010	-	-	ILGHGKEH_06495
arsC	AJEIIPEB_00823	GMODNCHE_04625	EODEGNPB_03926	PGHGPLOC_00409	AJFKMFBO_01766	PBJMDMIF_01103	DNIFGHKD_01597	INOLKCBL_02789	AMAJAFAD_00617	ILGHGKEH_02148
arsC1_1	AJEIIPEB_00348	-	EODEGNPB_03053	PGHGPLOC_04521	-	PBJMDMIF_02482	DNIFGHKD_01974	INOLKCBL_00236	-	-
arsC1_2	-	-	-	-	-	-	DNIFGHKD_07999	INOLKCBL_05203	AMAJAFAD_03264	-
arsC1_3	-	-	-	-	-	PBJMDMIF_03777	DNIFGHKD_08514	-	-	-
arsC2_1	-	-	-	-	-	-	DNIFGHKD_07998	INOLKCBL_05207	AMAJAFAD_03260	-
arsC2_2	-	-	-	-	-	PBJMDMIF_03780	DNIFGHKD_08515	-	-	-
arsC_2	-	-	-	-	-	-	DNIFGHKD_07997	INOLKCBL_05206	AMAJAFAD_03261	-
arsC_3	AJEIIPEB_03821	-	-	-	-	-	-	-	-	-
arsC_4	-	-	-	-	-	-	DNIFGHKD_08516	-	-	-
arsD	-	-	-	-	-	-	-	INOLKCBL_05202	AMAJAFAD_03265	-
arsR1	-	-	EODEGNPB_03051	PGHGPLOC_04519	-	PBJMDMIF_02480	DNIFGHKD_01976	INOLKCBL_00234	AMAJAFAD_00444	-
artI	-	-	-	-	-	-	DNIFGHKD_00037	-	-	ILGHGKEH_04800
artM	AJEIIPEB_01115	GMODNCHE_06188	EODEGNPB_00604	PGHGPLOC_03961	AJFKMFBO_00215	PBJMDMIF_04223	DNIFGHKD_04205	-	AMAJAFAD_03963	ILGHGKEH_04849
artM_1	-	-	-	-	-	-	DNIFGHKD_03208	INOLKCBL_03334	AMAJAFAD_00007	ILGHGKEH_03482
aruI	-	-	-	-	-	-	DNIFGHKD_03571	INOLKCBL_04005	-	ILGHGKEH_03926
aruI_1	-	-	-	-	-	-	-	-	-	ILGHGKEH_02080
ascG_2	-	-	-	-	-	-	DNIFGHKD_02911	-	-	-
asd	AJEIIPEB_02487	GMODNCHE_03625	EODEGNPB_03043	PGHGPLOC_04506	AJFKMFBO_01137	PBJMDMIF_00468	DNIFGHKD_03278	INOLKCBL_02123	AMAJAFAD_04441	ILGHGKEH_03552
ask	AJEIIPEB_02486	GMODNCHE_03626	EODEGNPB_03042	PGHGPLOC_04505	AJFKMFBO_01138	PBJMDMIF_00467	DNIFGHKD_03279	INOLKCBL_02122	AMAJAFAD_04440	ILGHGKEH_03553
asnB	AJEIIPEB_04276	GMODNCHE_00817	EODEGNPB_00770	PGHGPLOC_02051	AJFKMFBO_02587	PBJMDMIF_02589	DNIFGHKD_07051	INOLKCBL_04507	AMAJAFAD_01401	ILGHGKEH_06538
asnB_1	-	-	-	-	AJFKMFBO_00559	PBJMDMIF_03360	-	-	-	-
asnB_2	AJEIIPEB_00304	GMODNCHE_03614	EODEGNPB_03057	PGHGPLOC_04526	-	-	-	-	-	-
asnC	-	-	-	-	-	-	-	-	AMAJAFAD_03872	-
asnC_1	-	GMODNCHE_01839	-	PGHGPLOC_04910	-	-	-	-	-	-
asnC_2	-	-	-	-	-	-	DNIFGHKD_03096	-	-	ILGHGKEH_03384
asnC_3	-	-	-	-	-	-	DNIFGHKD_06022	-	-	ILGHGKEH_05615
asnC_4	-	-	-	-	-	-	DNIFGHKD_06512	-	-	ILGHGKEH_06007
asnO	-	-	-	-	-	-	DNIFGHKD_02332	-	-	ILGHGKEH_02795
aspA_1	-	-	-	-	-	-	-	-	-	ILGHGKEH_00055
aspA_2	-	-	-	-	-	-	DNIFGHKD_03116	-	-	ILGHGKEH_03403
aspA_3	-	-	-	-	-	-	DNIFGHKD_06338	-	-	-
aspA_4	-	-	-	-	-	-	-	-	-	ILGHGKEH_05125
aspC_1	AJEIIPEB_00169	GMODNCHE_01723	EODEGNPB_01023	PGHGPLOC_03329	AJFKMFBO_03009	PBJMDMIF_03752	DNIFGHKD_01785	INOLKCBL_00960	AMAJAFAD_03398	ILGHGKEH_02352
aspC_2	AJEIIPEB_03784	GMODNCHE_06086	EODEGNPB_04372	PGHGPLOC_04896	AJFKMFBO_01494	PBJMDMIF_00763	DNIFGHKD_02558	INOLKCBL_02408	AMAJAFAD_00250	ILGHGKEH_03037
aspS	-	GMODNCHE_02608	EODEGNPB_04060	PGHGPLOC_01356	AJFKMFBO_03734	PBJMDMIF_01891	DNIFGHKD_00301	INOLKCBL_03759	AMAJAFAD_01927	ILGHGKEH_00646
aspS2	-	GMODNCHE_00304	-	-	-	-	-	-	-	-
asrA	-	GMODNCHE_02321	EODEGNPB_01751	PGHGPLOC_00748	-	-	-	-	-	-
asrB	-	GMODNCHE_02323	EODEGNPB_01753	PGHGPLOC_00746	-	-	-	-	-	-
astD	-	GMODNCHE_03028	EODEGNPB_00546	-	-	-	-	-	-	-
atl	AJEIIPEB_03577	GMODNCHE_03205	EODEGNPB_01191	PGHGPLOC_02566	AJFKMFBO_03643	PBJMDMIF_03049	DNIFGHKD_00785	INOLKCBL_04797	AMAJAFAD_02482	ILGHGKEH_01381
atoC	-	-	-	-	-	-	DNIFGHKD_05439	-	-	-
atoE_1	-	-	-	-	-	-	DNIFGHKD_03638	-	-	ILGHGKEH_03980
atoE_2	-	-	-	-	-	-	DNIFGHKD_05879	-	-	ILGHGKEH_05518
atoE_3	-	-	-	-	-	-	-	-	-	ILGHGKEH_06945
atpA	AJEIIPEB_02856	GMODNCHE_02641	EODEGNPB_02142	PGHGPLOC_00987	AJFKMFBO_02700	PBJMDMIF_01560	DNIFGHKD_06660	INOLKCBL_03321	AMAJAFAD_01118	ILGHGKEH_06166
atpB	-	GMODNCHE_02645	EODEGNPB_02146	PGHGPLOC_00983	AJFKMFBO_02696	PBJMDMIF_01556	DNIFGHKD_06656	INOLKCBL_03317	AMAJAFAD_01114	ILGHGKEH_06162
atpC	-	GMODNCHE_02638	EODEGNPB_02139	PGHGPLOC_00990	AJFKMFBO_02703	PBJMDMIF_01563	DNIFGHKD_06663	INOLKCBL_03324	AMAJAFAD_01121	ILGHGKEH_06169
atpD	AJEIIPEB_02858	GMODNCHE_02639	EODEGNPB_02140	PGHGPLOC_00989	AJFKMFBO_02702	PBJMDMIF_01562	DNIFGHKD_06662	INOLKCBL_03323	AMAJAFAD_01120	ILGHGKEH_06168
atpF	-	GMODNCHE_02643	EODEGNPB_02144	PGHGPLOC_00985	AJFKMFBO_02698	PBJMDMIF_01558	DNIFGHKD_06658	INOLKCBL_03319	AMAJAFAD_01116	ILGHGKEH_06164
atpFH	-	GMODNCHE_02642	EODEGNPB_02143	PGHGPLOC_00986	AJFKMFBO_02699	PBJMDMIF_01559	DNIFGHKD_06659	INOLKCBL_03320	AMAJAFAD_01117	ILGHGKEH_06165
atpFH_1	AJEIIPEB_02854	-	-	-	-	-	-	-	-	-
atpFH_2	AJEIIPEB_02855	-	-	-	-	-	-	-	-	-
atpG	-	GMODNCHE_02640	EODEGNPB_02141	PGHGPLOC_00988	AJFKMFBO_02701	PBJMDMIF_01561	DNIFGHKD_06661	INOLKCBL_03322	AMAJAFAD_01119	ILGHGKEH_06167
atpH	-	GMODNCHE_02644	EODEGNPB_02145	PGHGPLOC_00984	AJFKMFBO_02697	PBJMDMIF_01557	DNIFGHKD_06657	INOLKCBL_03318	AMAJAFAD_01115	ILGHGKEH_06163
atsA	-	GMODNCHE_03631	EODEGNPB_03035	PGHGPLOC_04499	-	PBJMDMIF_00457	-	-	-	-
atsK	-	-	-	-	-	-	-	-	AMAJAFAD_01342	-
atsK_1	-	-	-	-	-	-	-	-	-	ILGHGKEH_04382
atsK_2	-	-	-	-	-	-	-	-	-	ILGHGKEH_04384
atsK_3	-	-	-	-	-	-	-	-	-	ILGHGKEH_05935
atzA	-	-	-	-	-	-	-	-	-	ILGHGKEH_02256
atzC_1	-	GMODNCHE_04829	-	-	-	-	-	-	-	ILGHGKEH_00810
atzC_2	-	-	-	-	-	-	-	-	-	ILGHGKEH_00812
atzF	-	-	-	-	-	-	DNIFGHKD_05877	INOLKCBL_00700	AMAJAFAD_03103	ILGHGKEH_05515
auaG	-	-	-	-	-	-	-	INOLKCBL_01817	-	-
auaG_1	-	-	-	-	-	-	-	-	-	ILGHGKEH_02117
auaG_2	-	-	-	-	-	-	DNIFGHKD_03908	-	-	ILGHGKEH_04246
aviRb_1	-	-	-	-	AJFKMFBO_04071	-	DNIFGHKD_00456	-	AMAJAFAD_02145	ILGHGKEH_01042
aviRb_2	AJEIIPEB_01508	GMODNCHE_01262	EODEGNPB_02730	PGHGPLOC_01714	AJFKMFBO_02204	PBJMDMIF_02361	DNIFGHKD_07232	INOLKCBL_04274	AMAJAFAD_01582	ILGHGKEH_06719
axeA1	-	GMODNCHE_01099	-	-	-	-	-	-	-	-
aziB2	-	-	-	-	AJFKMFBO_01560	-	-	-	-	-
azoB	-	-	-	-	-	-	DNIFGHKD_03410	-	-	ILGHGKEH_03742
azoB_1	-	GMODNCHE_01761	EODEGNPB_01982	PGHGPLOC_03285	-	-	-	-	-	-
azoB_2	-	-	-	-	-	-	-	-	AMAJAFAD_02424	-
azoB_3	-	-	-	-	-	-	-	-	AMAJAFAD_03660	-
azoR	AJEIIPEB_02182	-	-	-	-	-	-	-	-	-
bacA	-	GMODNCHE_01226	EODEGNPB_02693	PGHGPLOC_01751	AJFKMFBO_02066	PBJMDMIF_02399	-	-	-	-
bacC	-	-	-	-	-	-	-	-	AMAJAFAD_01327	-
bacC_1	-	GMODNCHE_05591	EODEGNPB_03104	PGHGPLOC_04571	AJFKMFBO_01108	PBJMDMIF_00501	-	-	-	-
bacC_2	-	-	-	-	-	-	DNIFGHKD_02574	-	-	ILGHGKEH_03055
bacC_3	-	-	-	-	-	-	DNIFGHKD_02833	-	-	-
bacC_4	-	-	-	-	-	-	DNIFGHKD_03572	INOLKCBL_04004	-	ILGHGKEH_03927
bacC_5	-	-	-	-	-	-	DNIFGHKD_04299	-	-	ILGHGKEH_04146
bacC_6	AJEIIPEB_00445	-	-	-	-	-	DNIFGHKD_06180	-	-	ILGHGKEH_05776
bacC_7	-	-	-	-	-	-	DNIFGHKD_04975	-	-	-
bacC_8	-	-	-	-	-	-	DNIFGHKD_04992	-	-	-
bacC_9	-	-	-	-	-	-	DNIFGHKD_05004	-	-	-
bacG	-	-	-	-	-	-	DNIFGHKD_04760	-	-	-
baeB	AJEIIPEB_03701	-	-	-	-	-	-	-	-	-
baeS	-	GMODNCHE_03233	EODEGNPB_02995	PGHGPLOC_02540	-	-	DNIFGHKD_02289	-	-	-
baiA_1	AJEIIPEB_01230	GMODNCHE_05681	EODEGNPB_00900	PGHGPLOC_04828	-	-	DNIFGHKD_02686	INOLKCBL_02328	AMAJAFAD_00168	ILGHGKEH_03166
baiA_2	-	GMODNCHE_01441	EODEGNPB_01615	PGHGPLOC_03642	AJFKMFBO_00395	PBJMDMIF_03994	DNIFGHKD_01335	-	AMAJAFAD_00720	ILGHGKEH_01980
baiA_3	-	-	-	-	-	PBJMDMIF_00046	DNIFGHKD_06632	-	AMAJAFAD_03702	ILGHGKEH_06137
baiA_5	-	-	-	-	-	-	-	-	-	ILGHGKEH_04720
baiB	-	-	-	-	-	-	-	-	AMAJAFAD_03890	ILGHGKEH_05113
baiB_1	-	-	-	-	-	-	DNIFGHKD_02993	-	-	-
baiB_2	-	-	-	-	-	-	DNIFGHKD_03755	-	-	-
baiCD	-	GMODNCHE_01376	EODEGNPB_01694	PGHGPLOC_03706	-	-	-	-	-	-
baiE_1	-	GMODNCHE_04656	EODEGNPB_03896	PGHGPLOC_00439	AJFKMFBO_01789	PBJMDMIF_01129	DNIFGHKD_05513	-	-	ILGHGKEH_04665
baiE_2	-	GMODNCHE_01378	-	-	AJFKMFBO_00342	PBJMDMIF_04055	-	-	-	-
baiE_3	AJEIIPEB_03834	-	-	-	-	-	-	-	-	-
baiE_4	-	GMODNCHE_05654	-	PGHGPLOC_04803	-	-	-	-	-	-
bamB	-	-	-	-	-	-	DNIFGHKD_06524	-	-	ILGHGKEH_06022
bar	-	GMODNCHE_03250	-	-	-	-	-	-	-	-
barS1	-	-	-	-	-	-	DNIFGHKD_00117	-	-	-
bauC_1	-	-	EODEGNPB_04200	PGHGPLOC_04139	AJFKMFBO_00087	PBJMDMIF_00137	-	-	-	-
bauC_2	AJEIIPEB_04067	GMODNCHE_02689	EODEGNPB_02191	PGHGPLOC_00943	AJFKMFBO_01171	PBJMDMIF_01518	DNIFGHKD_06598	INOLKCBL_03286	AMAJAFAD_01079	ILGHGKEH_06098
bauC_3	AJEIIPEB_04847	-	-	-	-	-	DNIFGHKD_02011	-	-	-
bauC_4	-	-	-	-	-	-	DNIFGHKD_06836	-	-	ILGHGKEH_06305
bbsG	-	GMODNCHE_01598	-	PGHGPLOC_03436	AJFKMFBO_00462	PBJMDMIF_03873	-	-	-	-
bbsG_1	-	-	-	-	-	PBJMDMIF_00045	DNIFGHKD_06631	-	AMAJAFAD_03703	ILGHGKEH_06136
bbsG_2	AJEIIPEB_02762	-	EODEGNPB_03139	-	-	-	DNIFGHKD_05672	INOLKCBL_01407	AMAJAFAD_03713	ILGHGKEH_05307
bbsG_3	-	-	-	-	-	-	DNIFGHKD_02859	INOLKCBL_04099	-	-
bbsG_4	-	-	-	-	-	-	-	-	-	ILGHGKEH_05302
bbsG_5	-	-	-	-	-	-	DNIFGHKD_03592	-	-	ILGHGKEH_03941
bbsG_8	-	-	-	-	-	-	DNIFGHKD_07974	-	-	-
bcd	-	GMODNCHE_06220	-	-	-	-	-	-	-	-
bcd_1	-	-	-	-	-	-	DNIFGHKD_01442	-	-	-
bcd_2	-	-	-	-	-	-	DNIFGHKD_02732	-	-	-
bceA_1	AJEIIPEB_04322	GMODNCHE_02858	EODEGNPB_04413	PGHGPLOC_00740	AJFKMFBO_00965	PBJMDMIF_01394	DNIFGHKD_01123	INOLKCBL_03099	AMAJAFAD_00937	ILGHGKEH_01745
bceA_2	-	GMODNCHE_00637	EODEGNPB_01097	PGHGPLOC_02668	-	PBJMDMIF_03146	-	INOLKCBL_04863	AMAJAFAD_02554	-
bchI	-	-	-	-	-	-	-	-	AMAJAFAD_01595	-
bcp	AJEIIPEB_01366	GMODNCHE_04515	EODEGNPB_00319	PGHGPLOC_02300	AJFKMFBO_02378	PBJMDMIF_02864	DNIFGHKD_06716	INOLKCBL_03376	AMAJAFAD_01169	ILGHGKEH_06224
bcpB	-	-	-	PGHGPLOC_01763	-	-	DNIFGHKD_07174	-	AMAJAFAD_01518	ILGHGKEH_06662
bcr	-	-	-	-	-	-	-	INOLKCBL_03533	-	-
bcrA	AJEIIPEB_00220	GMODNCHE_00036	EODEGNPB_01882	PGHGPLOC_03195	AJFKMFBO_03127	PBJMDMIF_03619	DNIFGHKD_05829	INOLKCBL_00764	AMAJAFAD_03168	ILGHGKEH_05465
bcrA_1	-	-	-	-	-	-	DNIFGHKD_00548	-	-	-
bcrA_2	-	-	-	PGHGPLOC_00926	-	-	-	INOLKCBL_00911	-	-
bcr_1	-	GMODNCHE_02931	EODEGNPB_03804	PGHGPLOC_01047	AJFKMFBO_00729	PBJMDMIF_01617	DNIFGHKD_00608	-	-	ILGHGKEH_01195
bcr_2	-	-	-	-	-	-	DNIFGHKD_06604	-	-	ILGHGKEH_06104
bcr_3	-	-	-	PGHGPLOC_03638	-	-	-	-	-	-
bdbD	-	-	-	-	-	-	-	INOLKCBL_02580	-	-
bdhA	-	-	EODEGNPB_03626	PGHGPLOC_01167	-	-	-	-	AMAJAFAD_03474	ILGHGKEH_03728
bdhA_1	-	-	-	-	-	-	DNIFGHKD_02561	INOLKCBL_02058	-	ILGHGKEH_03040
bdhA_2	-	-	-	-	-	-	-	-	-	ILGHGKEH_05617
bedA	-	-	-	-	-	-	DNIFGHKD_05397	-	-	ILGHGKEH_04604
benM	-	GMODNCHE_05054	-	PGHGPLOC_03861	-	-	-	-	-	-
benM_1	-	-	-	-	-	-	DNIFGHKD_02797	-	-	ILGHGKEH_03248
benM_2	-	-	-	-	-	-	DNIFGHKD_07449	-	-	ILGHGKEH_00180
benM_3	-	-	-	-	-	-	DNIFGHKD_07526	-	-	-
benM_4	-	-	-	-	-	-	DNIFGHKD_07863	-	-	-
bepA	-	-	-	-	-	-	DNIFGHKD_08204	-	-	-
betA	-	GMODNCHE_00309	EODEGNPB_01489	PGHGPLOC_02901	AJFKMFBO_00545	PBJMDMIF_03376	-	-	-	-
betA_1	-	-	-	-	-	-	DNIFGHKD_00090	-	-	-
betA_2	-	-	-	-	-	-	DNIFGHKD_01093	-	-	ILGHGKEH_01710
betA_3	-	-	-	-	-	-	DNIFGHKD_05222	-	-	-
betB	-	-	-	-	-	-	-	-	-	ILGHGKEH_07151
betB_1	-	-	-	-	-	-	-	INOLKCBL_02357	-	-
betB_2	-	-	-	-	-	-	DNIFGHKD_04711	-	-	-
betI_1	AJEIIPEB_00111	-	EODEGNPB_04289	-	-	-	DNIFGHKD_07495	-	-	ILGHGKEH_00225
betI_10	-	-	-	-	-	-	DNIFGHKD_03376	-	-	ILGHGKEH_03705
betI_11	AJEIIPEB_03590	GMODNCHE_03178	EODEGNPB_01168	PGHGPLOC_02588	AJFKMFBO_03996	PBJMDMIF_03073	DNIFGHKD_00799	INOLKCBL_04807	AMAJAFAD_02498	ILGHGKEH_01395
betI_12	-	-	-	-	-	-	DNIFGHKD_05313	INOLKCBL_01432	-	ILGHGKEH_04519
betI_13	-	-	-	-	-	-	DNIFGHKD_04044	-	-	ILGHGKEH_04337
betI_14	-	GMODNCHE_04398	EODEGNPB_00278	PGHGPLOC_02256	-	-	DNIFGHKD_03680	-	-	ILGHGKEH_04022
betI_15	-	GMODNCHE_03119	EODEGNPB_03567	-	-	-	-	-	-	-
betI_16	-	-	-	-	-	-	DNIFGHKD_04891	-	-	-
betI_17	-	-	-	-	-	-	DNIFGHKD_04933	-	-	-
betI_18	-	-	-	-	-	-	DNIFGHKD_05023	-	-	-
betI_19	-	-	-	-	-	-	DNIFGHKD_05051	-	-	-
betI_2	-	GMODNCHE_02010	EODEGNPB_00075	-	-	-	-	-	-	-
betI_22	-	-	-	-	-	-	DNIFGHKD_05495	-	-	-
betI_23	-	-	-	-	-	-	DNIFGHKD_06327	-	-	-
betI_24	-	-	-	-	-	-	DNIFGHKD_07728	-	-	-
betI_25	-	-	-	-	-	-	DNIFGHKD_07957	-	-	ILGHGKEH_00472
betI_26	-	-	-	-	-	-	DNIFGHKD_08053	-	-	-
betI_3	-	GMODNCHE_04178	EODEGNPB_03740	PGHGPLOC_00696	AJFKMFBO_00930	PBJMDMIF_01354	DNIFGHKD_01160	-	-	ILGHGKEH_01785
betI_4	AJEIIPEB_00785	GMODNCHE_04680	EODEGNPB_03855	PGHGPLOC_00477	AJFKMFBO_00652	PBJMDMIF_01159	DNIFGHKD_01529	INOLKCBL_02840	AMAJAFAD_00672	ILGHGKEH_02066
betI_5	-	GMODNCHE_04933	EODEGNPB_03264	PGHGPLOC_04678	AJFKMFBO_02122	PBJMDMIF_00564	DNIFGHKD_03177	-	AMAJAFAD_00019	ILGHGKEH_03452
betI_6	AJEIIPEB_00666	GMODNCHE_01652	EODEGNPB_00050	PGHGPLOC_03382	AJFKMFBO_02971	PBJMDMIF_03820	DNIFGHKD_02155	INOLKCBL_01137	AMAJAFAD_03543	ILGHGKEH_02607
betI_7	-	-	-	-	AJFKMFBO_03337	PBJMDMIF_00911	-	-	-	-
betI_8	-	-	EODEGNPB_01853	PGHGPLOC_00619	-	PBJMDMIF_01279	-	-	-	-
betI_9	-	GMODNCHE_03841	EODEGNPB_01872	PGHGPLOC_04257	-	PBJMDMIF_00235	-	-	-	-
betP	-	GMODNCHE_04629	EODEGNPB_03922	PGHGPLOC_00413	-	-	DNIFGHKD_01593	INOLKCBL_02792	-	ILGHGKEH_02144
betP_2	AJEIIPEB_04344	-	-	-	-	-	DNIFGHKD_06254	-	-	ILGHGKEH_05858
betS	-	GMODNCHE_01148	EODEGNPB_00085	PGHGPLOC_04507	AJFKMFBO_01136	PBJMDMIF_00469	-	-	AMAJAFAD_04120	-
betT	-	-	EODEGNPB_03579	-	-	-	-	-	AMAJAFAD_02139	-
bfr	AJEIIPEB_03467	-	-	-	-	-	DNIFGHKD_03508	-	AMAJAFAD_04271	ILGHGKEH_03864
bfrB_1	-	GMODNCHE_03444	EODEGNPB_04693	PGHGPLOC_04194	AJFKMFBO_00043	PBJMDMIF_00183	DNIFGHKD_03524	-	-	ILGHGKEH_03880
bfrB_2	AJEIIPEB_01310	GMODNCHE_03445	EODEGNPB_04694	PGHGPLOC_04193	AJFKMFBO_00044	PBJMDMIF_00182	DNIFGHKD_03526	INOLKCBL_01894	AMAJAFAD_04255	ILGHGKEH_03882
bglA_1	-	GMODNCHE_05445	EODEGNPB_04604	PGHGPLOC_01299	AJFKMFBO_03692	PBJMDMIF_01844	-	-	-	-
bglA_2	-	GMODNCHE_01194	EODEGNPB_01769	PGHGPLOC_01903	AJFKMFBO_02028	-	DNIFGHKD_07158	-	-	ILGHGKEH_06645
bglA_3	-	-	-	-	-	-	DNIFGHKD_02107	-	-	ILGHGKEH_02558
bglB	-	-	-	-	-	-	-	-	AMAJAFAD_00078	-
bglB_1	-	GMODNCHE_01284	-	-	-	-	-	-	-	-
bglB_2	-	GMODNCHE_02120	-	PGHGPLOC_00264	-	-	-	-	-	-
bioA	AJEIIPEB_03731	GMODNCHE_01033	EODEGNPB_01844	PGHGPLOC_01944	AJFKMFBO_02247	PBJMDMIF_02492	DNIFGHKD_07134	INOLKCBL_04427	AMAJAFAD_01477	ILGHGKEH_06621
bioB	AJEIIPEB_05198	GMODNCHE_01170	EODEGNPB_01798	PGHGPLOC_01926	AJFKMFBO_02017	PBJMDMIF_02463	DNIFGHKD_07147	INOLKCBL_04416	AMAJAFAD_01483	ILGHGKEH_06634
bioD	AJEIIPEB_03733	GMODNCHE_01035	EODEGNPB_01842	PGHGPLOC_01942	AJFKMFBO_02250	PBJMDMIF_02489	DNIFGHKD_07136	INOLKCBL_04425	-	ILGHGKEH_06623
bioF	AJEIIPEB_03732	GMODNCHE_01034	EODEGNPB_01843	PGHGPLOC_01943	AJFKMFBO_02249	PBJMDMIF_02490	DNIFGHKD_07135	INOLKCBL_04426	AMAJAFAD_01478	ILGHGKEH_06622
bioF_1	AJEIIPEB_04668	-	-	-	-	-	DNIFGHKD_00209	-	-	ILGHGKEH_00553
bioF_2	-	-	-	-	-	-	DNIFGHKD_05382	-	-	ILGHGKEH_04589
bioI	AJEIIPEB_04993	-	-	-	-	-	-	-	-	-
bioM	-	GMODNCHE_03079	EODEGNPB_03610	PGHGPLOC_01184	AJFKMFBO_04095	PBJMDMIF_01729	-	INOLKCBL_03615	AMAJAFAD_02164	-
bioN	-	GMODNCHE_03078	EODEGNPB_03611	PGHGPLOC_01183	AJFKMFBO_04096	PBJMDMIF_01728	-	-	-	-
bioY	-	GMODNCHE_03080	EODEGNPB_03609	PGHGPLOC_01185	AJFKMFBO_04094	PBJMDMIF_01730	-	INOLKCBL_03616	AMAJAFAD_02163	-
birA	-	GMODNCHE_00625	EODEGNPB_02358	PGHGPLOC_02679	AJFKMFBO_03914	PBJMDMIF_03162	-	-	-	-
bkdA	AJEIIPEB_05168	GMODNCHE_02719	EODEGNPB_02204	PGHGPLOC_00913	AJFKMFBO_01184	PBJMDMIF_01499	DNIFGHKD_06563	INOLKCBL_03274	-	ILGHGKEH_06062
bkdA_1	-	-	-	-	-	-	DNIFGHKD_04522	-	-	ILGHGKEH_04940
bkdA_2	-	-	-	-	-	-	DNIFGHKD_04337	-	-	ILGHGKEH_05024
bkdB	AJEIIPEB_02220	GMODNCHE_02720	EODEGNPB_02205	PGHGPLOC_00912	AJFKMFBO_01185	PBJMDMIF_01498	DNIFGHKD_06562	INOLKCBL_03273	-	ILGHGKEH_06061
bkdB_1	-	-	-	-	-	-	DNIFGHKD_02711	-	-	-
bkdB_2	-	-	-	-	-	-	DNIFGHKD_04338	-	-	ILGHGKEH_05023
bkdB_3	-	-	-	-	-	-	DNIFGHKD_04523	-	-	ILGHGKEH_04939
bkdC	-	GMODNCHE_02721	EODEGNPB_02206	PGHGPLOC_00911	AJFKMFBO_01186	PBJMDMIF_01497	DNIFGHKD_06561	-	-	ILGHGKEH_06060
bkdC_1	-	-	-	-	-	-	DNIFGHKD_02712	-	-	-
bktB	-	GMODNCHE_00651	EODEGNPB_01109	PGHGPLOC_02647	AJFKMFBO_03938	PBJMDMIF_03134	DNIFGHKD_06857	INOLKCBL_01463	-	ILGHGKEH_06326
bktB_1	-	-	-	-	AJFKMFBO_01839	PBJMDMIF_00310	-	INOLKCBL_03247	-	-
bktB_2	-	-	-	-	-	-	DNIFGHKD_06187	-	AMAJAFAD_00950	ILGHGKEH_05784
blaB	-	-	-	PGHGPLOC_03313	-	PBJMDMIF_03736	-	-	-	-
blaF	-	-	-	-	-	-	DNIFGHKD_07817	-	-	ILGHGKEH_00369
blaI	AJEIIPEB_03101	GMODNCHE_02256	EODEGNPB_00398	PGHGPLOC_01634	AJFKMFBO_03404	PBJMDMIF_02277	DNIFGHKD_00187	INOLKCBL_04207	AMAJAFAD_01810	ILGHGKEH_00530
blaI_1	-	GMODNCHE_02071	EODEGNPB_02645	-	-	PBJMDMIF_00965	-	-	-	-
blaI_2	-	-	-	-	-	-	DNIFGHKD_08446	INOLKCBL_05168	-	-
blaI_3	-	GMODNCHE_02616	-	PGHGPLOC_01348	-	-	DNIFGHKD_08540	INOLKCBL_05189	-	-
blc	-	-	EODEGNPB_00449	PGHGPLOC_03779	-	-	DNIFGHKD_05373	-	AMAJAFAD_04034	ILGHGKEH_04584
bluB	AJEIIPEB_03363	GMODNCHE_03268	EODEGNPB_02828	PGHGPLOC_02454	AJFKMFBO_03596	PBJMDMIF_02997	DNIFGHKD_00738	INOLKCBL_02451	AMAJAFAD_02410	ILGHGKEH_01328
bluB_1	AJEIIPEB_02729	-	-	-	-	-	-	-	-	-
bmr3_1	-	GMODNCHE_04760	EODEGNPB_03205	PGHGPLOC_00548	AJFKMFBO_00585	PBJMDMIF_01220	-	-	-	-
bmr3_2	AJEIIPEB_03780	GMODNCHE_01855	EODEGNPB_00200	PGHGPLOC_04925	-	-	DNIFGHKD_02528	INOLKCBL_02434	AMAJAFAD_00255	ILGHGKEH_02999
bmr3_3	-	GMODNCHE_02276	EODEGNPB_00760	PGHGPLOC_01619	AJFKMFBO_03399	PBJMDMIF_02267	-	INOLKCBL_02309	AMAJAFAD_04018	-
bmr3_4	AJEIIPEB_05155	GMODNCHE_05407	EODEGNPB_03525	PGHGPLOC_01268	AJFKMFBO_04013	PBJMDMIF_01809	DNIFGHKD_01860	INOLKCBL_03688	AMAJAFAD_03433	ILGHGKEH_02423
bmr3_5	-	-	-	-	-	-	DNIFGHKD_04943	-	-	-
bmrA	-	-	-	-	-	-	DNIFGHKD_07874	-	-	-
bpa	AJEIIPEB_02354	GMODNCHE_03816	EODEGNPB_02945	PGHGPLOC_04286	AJFKMFBO_01846	PBJMDMIF_00279	DNIFGHKD_03440	INOLKCBL_01997	AMAJAFAD_04333	ILGHGKEH_03792
bphA1	-	GMODNCHE_00443	-	PGHGPLOC_02790	-	-	-	-	-	-
bphA2	-	-	-	-	-	-	DNIFGHKD_08969	-	-	-
bphA3_2	-	-	-	-	-	-	DNIFGHKD_08970	-	-	-
bphA4	-	-	-	-	-	-	DNIFGHKD_08971	-	-	-
bphB	-	GMODNCHE_00438	-	PGHGPLOC_02795	-	-	-	-	-	-
bphC	-	GMODNCHE_04832	-	-	-	PBJMDMIF_04038	-	-	-	-
bphC2	-	-	-	-	-	-	-	-	-	ILGHGKEH_07044
bphC_1	-	GMODNCHE_03529	EODEGNPB_04157	-	-	-	-	INOLKCBL_01009	-	-
bphC_2	-	-	-	-	-	-	DNIFGHKD_01448	-	-	-
bphC_3	-	-	-	-	-	-	DNIFGHKD_01481	-	-	-
bphC_5	-	-	-	-	-	-	DNIFGHKD_07746	-	-	ILGHGKEH_02904
bphC_6	-	-	-	-	-	-	DNIFGHKD_07978	-	-	-
bphC_7	-	-	-	-	-	-	DNIFGHKD_08829	-	-	-
bphD	-	-	-	-	-	-	DNIFGHKD_05413	INOLKCBL_01530	-	ILGHGKEH_04623
bphE_1	-	GMODNCHE_00440	-	PGHGPLOC_02793	-	-	-	-	-	-
bphE_2	-	GMODNCHE_03874	-	-	-	-	-	-	-	-
bphF	-	-	-	-	-	-	DNIFGHKD_03200	-	-	ILGHGKEH_03474
bpoC	AJEIIPEB_00605	GMODNCHE_06109	EODEGNPB_00937	PGHGPLOC_04871	AJFKMFBO_01476	PBJMDMIF_00743	DNIFGHKD_02623	INOLKCBL_02386	AMAJAFAD_00233	ILGHGKEH_03106
bpoC_2	-	GMODNCHE_05160	-	-	-	PBJMDMIF_02192	-	-	-	-
braC	-	GMODNCHE_01744	EODEGNPB_02013	PGHGPLOC_03303	AJFKMFBO_03029	PBJMDMIF_03729	-	-	AMAJAFAD_03373	-
bshB2	-	GMODNCHE_02602	EODEGNPB_04062	PGHGPLOC_01360	-	-	-	-	-	-
btsS	AJEIIPEB_02258	GMODNCHE_02130	EODEGNPB_02584	PGHGPLOC_00271	AJFKMFBO_01690	PBJMDMIF_01010	DNIFGHKD_02301	INOLKCBL_02675	AMAJAFAD_00465	ILGHGKEH_02764
btuC	-	-	-	-	AJFKMFBO_00236	-	-	INOLKCBL_00359	-	-
btuC_1	AJEIIPEB_04665	GMODNCHE_02270	EODEGNPB_04728	PGHGPLOC_01623	-	PBJMDMIF_02271	DNIFGHKD_00183	INOLKCBL_04204	AMAJAFAD_01806	ILGHGKEH_00526
btuC_2	-	-	-	-	-	PBJMDMIF_00126	-	-	AMAJAFAD_02994	-
btuD_1	AJEIIPEB_00457	GMODNCHE_04175	EODEGNPB_03738	PGHGPLOC_00698	AJFKMFBO_00932	PBJMDMIF_01356	DNIFGHKD_01158	INOLKCBL_03068	AMAJAFAD_00910	ILGHGKEH_01781
btuD_10	-	-	-	-	-	-	-	-	AMAJAFAD_02234	-
btuD_11	-	-	-	-	-	-	DNIFGHKD_04458	-	-	-
btuD_12	-	-	-	-	-	-	DNIFGHKD_04459	-	-	-
btuD_13	-	-	-	-	-	-	DNIFGHKD_05280	-	-	-
btuD_14	-	-	-	-	-	-	-	-	AMAJAFAD_03806	-
btuD_16	-	-	-	-	-	-	-	-	AMAJAFAD_03943	ILGHGKEH_05164
btuD_17	-	-	-	-	-	-	-	-	AMAJAFAD_03954	-
btuD_2	-	GMODNCHE_02971	EODEGNPB_03968	-	AJFKMFBO_00697	PBJMDMIF_01651	-	-	-	-
btuD_3	-	-	-	-	-	-	DNIFGHKD_01156	-	AMAJAFAD_00912	ILGHGKEH_01779
btuD_4	-	GMODNCHE_01970	-	-	-	-	DNIFGHKD_02406	-	-	ILGHGKEH_02878
btuD_5	-	GMODNCHE_03264	EODEGNPB_02016	-	-	PBJMDMIF_03416	-	-	-	-
btuD_6	-	-	-	-	-	-	-	INOLKCBL_04047	-	-
btuD_7	-	GMODNCHE_01746	EODEGNPB_02011	PGHGPLOC_03301	AJFKMFBO_03031	PBJMDMIF_03727	DNIFGHKD_02444	-	AMAJAFAD_03371	ILGHGKEH_02925
btuD_8	-	-	-	-	-	-	DNIFGHKD_02566	-	-	ILGHGKEH_03047
btuD_9	-	-	-	-	-	-	-	-	AMAJAFAD_02054	-
btuE	AJEIIPEB_05267	GMODNCHE_01862	EODEGNPB_00183	PGHGPLOC_04939	AJFKMFBO_01518	PBJMDMIF_00810	DNIFGHKD_02521	INOLKCBL_02450	AMAJAFAD_00261	ILGHGKEH_02988
btuE_2	-	GMODNCHE_04560	EODEGNPB_04484	PGHGPLOC_02323	-	-	-	INOLKCBL_04155	-	-
btuF_1	-	GMODNCHE_01854	EODEGNPB_00201	PGHGPLOC_04923	AJFKMFBO_01506	PBJMDMIF_00777	-	-	-	-
btuF_2	AJEIIPEB_04192	GMODNCHE_02442	EODEGNPB_00611	PGHGPLOC_01508	AJFKMFBO_01988	PBJMDMIF_02086	DNIFGHKD_07309	-	-	ILGHGKEH_06797
btuF_3	-	-	-	-	AJFKMFBO_03101	PBJMDMIF_03645	-	-	-	-
btuF_4	-	-	-	-	-	-	-	-	AMAJAFAD_02992	-
budC	-	GMODNCHE_01422	EODEGNPB_01634	PGHGPLOC_03658	-	PBJMDMIF_04013	-	INOLKCBL_03461	-	-
budC_1	-	-	-	-	-	-	DNIFGHKD_02068	INOLKCBL_00343	-	ILGHGKEH_02509
budC_2	-	-	-	-	-	-	DNIFGHKD_05310	INOLKCBL_01429	-	ILGHGKEH_04516
cadI	AJEIIPEB_00351	-	EODEGNPB_03054	PGHGPLOC_04523	-	PBJMDMIF_02483	DNIFGHKD_01973	INOLKCBL_00239	-	ILGHGKEH_03756
cadI_2	-	-	EODEGNPB_03511	-	-	-	-	INOLKCBL_01654	-	-
caeA	-	GMODNCHE_05440	EODEGNPB_04609	PGHGPLOC_01294	AJFKMFBO_03687	PBJMDMIF_01839	-	-	-	-
caeA_1	-	-	-	-	-	-	-	INOLKCBL_03704	-	-
caeA_2	AJEIIPEB_04852	-	-	-	-	-	-	-	-	-
caeB	-	GMODNCHE_00790	EODEGNPB_02492	PGHGPLOC_02085	AJFKMFBO_02561	PBJMDMIF_02613	DNIFGHKD_07022	-	AMAJAFAD_01376	ILGHGKEH_06507
caeB_1	-	-	EODEGNPB_00081	-	-	-	-	-	-	-
caiA_1	AJEIIPEB_03239	GMODNCHE_03231	EODEGNPB_02991	PGHGPLOC_02542	AJFKMFBO_03617	PBJMDMIF_03021	DNIFGHKD_00762	INOLKCBL_04774	AMAJAFAD_02453	ILGHGKEH_01355
caiA_2	-	-	-	-	-	-	DNIFGHKD_02789	INOLKCBL_02281	AMAJAFAD_00147	ILGHGKEH_03240
caiA_3	-	-	EODEGNPB_04182	PGHGPLOC_04121	AJFKMFBO_00100	PBJMDMIF_00113	-	-	-	-
caiA_4	-	GMODNCHE_05658	EODEGNPB_00224	PGHGPLOC_04808	AJFKMFBO_01422	PBJMDMIF_00684	-	-	-	-
caiA_7	-	-	-	-	-	-	DNIFGHKD_05291	-	-	-
caiC	-	-	-	-	-	-	DNIFGHKD_02991	-	-	-
caiD_1	-	GMODNCHE_05680	EODEGNPB_00899	PGHGPLOC_04827	AJFKMFBO_01436	PBJMDMIF_00698	DNIFGHKD_02687	INOLKCBL_02300	AMAJAFAD_00167	ILGHGKEH_03167
caiD_2	AJEIIPEB_00584	GMODNCHE_05694	EODEGNPB_00914	PGHGPLOC_04843	AJFKMFBO_01450	PBJMDMIF_00714	DNIFGHKD_02647	INOLKCBL_02346	AMAJAFAD_00210	ILGHGKEH_03131
caiD_3	AJEIIPEB_03540	GMODNCHE_02249	EODEGNPB_02517	PGHGPLOC_00347	AJFKMFBO_01724	PBJMDMIF_01061	DNIFGHKD_03311	-	AMAJAFAD_00519	ILGHGKEH_03632
caiD_4	-	GMODNCHE_02686	EODEGNPB_02189	PGHGPLOC_00946	AJFKMFBO_01169	PBJMDMIF_01520	DNIFGHKD_06600	INOLKCBL_03288	AMAJAFAD_01081	ILGHGKEH_06100
caiD_5	-	-	EODEGNPB_04284	-	AJFKMFBO_02258	-	DNIFGHKD_03608	-	-	ILGHGKEH_03956
caiD_6	-	-	-	-	-	-	DNIFGHKD_03670	-	-	ILGHGKEH_04008
caiD_7	AJEIIPEB_04027	-	-	-	-	-	-	-	-	-
caiD_8	-	-	-	-	-	-	DNIFGHKD_05728	INOLKCBL_01575	-	ILGHGKEH_05364
caiD_9	-	-	-	-	-	PBJMDMIF_00826	DNIFGHKD_05302	-	-	ILGHGKEH_04372
caiE	-	GMODNCHE_03361	EODEGNPB_04456	PGHGPLOC_02354	AJFKMFBO_03506	PBJMDMIF_02906	DNIFGHKD_00652	INOLKCBL_03489	-	ILGHGKEH_01242
calA	-	GMODNCHE_01370	EODEGNPB_02866	-	AJFKMFBO_01852	PBJMDMIF_00272	-	-	-	-
calA_1	AJEIIPEB_01069	-	-	-	-	-	-	-	-	-
calA_2	AJEIIPEB_01763	-	-	-	-	-	-	-	-	-
calB	-	GMODNCHE_01381	EODEGNPB_01690	PGHGPLOC_03701	AJFKMFBO_00344	PBJMDMIF_04053	-	-	-	-
camA	-	GMODNCHE_00441	-	PGHGPLOC_02792	-	-	-	-	-	-
camA_1	-	-	-	-	-	-	DNIFGHKD_01400	-	-	-
camA_2	-	-	-	-	-	-	DNIFGHKD_01444	-	-	-
camC_1	-	-	-	-	-	-	DNIFGHKD_01402	-	-	-
camC_2	-	-	-	-	-	-	DNIFGHKD_03001	-	-	-
camD	-	-	-	-	-	-	DNIFGHKD_01392	-	-	-
camK	AJEIIPEB_04458	-	-	-	-	-	-	-	-	-
camP_1	-	-	-	-	-	-	DNIFGHKD_01390	-	-	-
camP_2	-	-	-	-	-	-	DNIFGHKD_01405	-	-	-
car	-	GMODNCHE_05015	-	-	-	-	-	-	-	-
carA	AJEIIPEB_02465	GMODNCHE_02582	EODEGNPB_04082	PGHGPLOC_01388	AJFKMFBO_03756	PBJMDMIF_01913	DNIFGHKD_00279	INOLKCBL_03785	AMAJAFAD_01906	ILGHGKEH_00624
carA2	-	GMODNCHE_00848	EODEGNPB_00803	PGHGPLOC_02018	AJFKMFBO_02621	PBJMDMIF_02557	DNIFGHKD_07082	INOLKCBL_04478	AMAJAFAD_01430	ILGHGKEH_06569
carA2_1	-	-	-	-	-	-	DNIFGHKD_05654	-	AMAJAFAD_03739	ILGHGKEH_05287
carA_1	-	-	-	-	-	-	DNIFGHKD_00036	-	-	ILGHGKEH_04799
carA_2	-	-	-	-	-	PBJMDMIF_01939	-	-	-	-
carA_3	-	-	-	-	-	-	DNIFGHKD_00045	-	-	ILGHGKEH_04808
carAa	-	GMODNCHE_03531	EODEGNPB_04155	-	-	-	-	INOLKCBL_01011	-	-
carB_1	AJEIIPEB_04913	GMODNCHE_02581	EODEGNPB_04083	PGHGPLOC_01389	AJFKMFBO_03757	PBJMDMIF_01914	DNIFGHKD_00278	INOLKCBL_03786	AMAJAFAD_01905	ILGHGKEH_00623
carB_2	AJEIIPEB_04381	GMODNCHE_00617	EODEGNPB_02369	PGHGPLOC_02687	AJFKMFBO_03906	PBJMDMIF_03170	DNIFGHKD_00873	INOLKCBL_04880	AMAJAFAD_02573	ILGHGKEH_01470
carB_3	-	-	-	-	-	-	DNIFGHKD_01418	-	-	-
carB_4	-	-	EODEGNPB_03391	PGHGPLOC_03132	-	-	DNIFGHKD_05878	INOLKCBL_00699	AMAJAFAD_03102	ILGHGKEH_05517
carB_5	-	-	-	-	-	-	DNIFGHKD_03881	-	-	ILGHGKEH_04214
carC	AJEIIPEB_05055	-	-	-	-	-	-	-	-	-
carC_1	-	GMODNCHE_03230	EODEGNPB_02990	PGHGPLOC_02543	AJFKMFBO_03618	PBJMDMIF_03022	DNIFGHKD_00763	INOLKCBL_04775	AMAJAFAD_02454	ILGHGKEH_01356
carC_10	-	-	-	-	-	-	DNIFGHKD_05277	-	-	-
carC_11	-	-	-	-	-	-	DNIFGHKD_05590	-	-	ILGHGKEH_05225
carC_2	-	GMODNCHE_03669	EODEGNPB_02887	PGHGPLOC_04455	AJFKMFBO_02715	PBJMDMIF_00425	DNIFGHKD_01063	-	AMAJAFAD_02797	ILGHGKEH_01680
carC_3	-	GMODNCHE_04168	EODEGNPB_04589	PGHGPLOC_00703	AJFKMFBO_00935	PBJMDMIF_01359	-	-	-	-
carC_4	-	-	-	-	-	-	DNIFGHKD_02209	-	-	ILGHGKEH_02674
carC_5	-	GMODNCHE_06237	-	-	-	-	DNIFGHKD_05090	-	-	ILGHGKEH_04426
carC_6	-	-	-	-	-	-	-	-	-	ILGHGKEH_04129
carC_7	-	GMODNCHE_05922	-	-	-	-	DNIFGHKD_05108	-	-	ILGHGKEH_04452
carC_8	-	-	-	-	-	-	DNIFGHKD_05098	-	-	ILGHGKEH_04432
carC_9	-	-	-	-	-	-	DNIFGHKD_05233	-	-	-
carD	AJEIIPEB_02882	GMODNCHE_04858	EODEGNPB_03321	PGHGPLOC_04739	AJFKMFBO_01376	PBJMDMIF_00621	DNIFGHKD_03109	INOLKCBL_02227	AMAJAFAD_00064	ILGHGKEH_03397
carD_2	-	-	-	-	-	-	DNIFGHKD_06427	-	-	ILGHGKEH_05966
cas2	-	-	-	-	-	-	-	-	AMAJAFAD_03032	-
cas4-cas1	-	-	-	-	AJFKMFBO_02362	-	-	-	-	-
catB	-	GMODNCHE_04235	EODEGNPB_04107	-	-	PBJMDMIF_00631	DNIFGHKD_05638	INOLKCBL_01486	-	ILGHGKEH_05271
catC	AJEIIPEB_02913	GMODNCHE_04234	EODEGNPB_04108	-	-	PBJMDMIF_00632	DNIFGHKD_05639	INOLKCBL_01485	-	ILGHGKEH_05272
catC_1	-	GMODNCHE_01130	-	-	-	-	-	-	-	ILGHGKEH_00691
catC_2	-	GMODNCHE_01975	-	-	-	-	-	-	-	-
catD	-	-	-	-	-	-	-	-	AMAJAFAD_00186	-
catD_1	-	-	EODEGNPB_01686	-	-	-	-	-	-	-
catD_2	-	GMODNCHE_04628	EODEGNPB_03923	PGHGPLOC_00412	AJFKMFBO_01768	PBJMDMIF_01106	-	-	-	-
catD_3	-	-	-	-	-	-	DNIFGHKD_05279	-	-	-
catI	-	-	-	-	-	-	DNIFGHKD_03226	INOLKCBL_01251	-	ILGHGKEH_03499
catJ	-	-	-	-	-	-	DNIFGHKD_03225	INOLKCBL_01252	-	ILGHGKEH_03498
catM	-	-	-	-	-	-	-	INOLKCBL_03505	-	-
catM_2	-	-	-	-	-	-	-	-	AMAJAFAD_04428	-
cbdA	AJEIIPEB_02917	-	-	-	-	-	DNIFGHKD_05627	INOLKCBL_01496	-	ILGHGKEH_05259
cbdB	AJEIIPEB_02918	-	-	-	-	-	DNIFGHKD_05626	INOLKCBL_01497	-	ILGHGKEH_05258
cbh	-	-	-	-	-	-	-	INOLKCBL_01003	-	-
cbiG	-	-	-	-	-	-	DNIFGHKD_00570	-	-	ILGHGKEH_01150
cbiM	-	GMODNCHE_01587	EODEGNPB_03159	PGHGPLOC_03445	-	-	DNIFGHKD_05739	-	-	ILGHGKEH_05375
cbiO	AJEIIPEB_01031	GMODNCHE_01584	EODEGNPB_03162	PGHGPLOC_03448	-	-	DNIFGHKD_05736	-	-	ILGHGKEH_05372
cbiX	-	GMODNCHE_03935	EODEGNPB_02069	PGHGPLOC_02165	AJFKMFBO_02482	PBJMDMIF_02745	DNIFGHKD_06936	-	-	ILGHGKEH_06413
cbpA	-	-	-	-	-	-	DNIFGHKD_04652	INOLKCBL_00030	-	ILGHGKEH_07093
cbs	AJEIIPEB_00968	GMODNCHE_04710	EODEGNPB_03825	PGHGPLOC_00503	AJFKMFBO_00624	PBJMDMIF_01183	DNIFGHKD_01324	INOLKCBL_02881	AMAJAFAD_00743	ILGHGKEH_01967
cbs_1	-	-	-	-	-	-	DNIFGHKD_07522	-	-	ILGHGKEH_00807
cca	AJEIIPEB_00876	GMODNCHE_06009	EODEGNPB_04258	PGHGPLOC_04004	AJFKMFBO_00189	PBJMDMIF_04252	DNIFGHKD_03978	INOLKCBL_01732	AMAJAFAD_04080	ILGHGKEH_04312
ccl	AJEIIPEB_04319	GMODNCHE_02852	EODEGNPB_04407	PGHGPLOC_00759	AJFKMFBO_00971	PBJMDMIF_01402	DNIFGHKD_02413	INOLKCBL_03105	-	ILGHGKEH_02886
ccmL	-	-	-	-	-	-	DNIFGHKD_02866	-	-	-
ccpA	-	-	-	-	-	-	DNIFGHKD_05588	-	-	ILGHGKEH_05221
ccpA_1	-	-	-	-	-	-	-	-	-	ILGHGKEH_05122
ccr	-	-	-	-	-	-	-	INOLKCBL_00373	-	-
ccrA2	-	GMODNCHE_00445	-	PGHGPLOC_02789	-	-	-	-	-	-
ccr_1	-	-	-	-	-	-	DNIFGHKD_05021	-	-	-
ccr_2	-	-	-	-	-	-	DNIFGHKD_05110	-	-	ILGHGKEH_04454
ccs1	AJEIIPEB_01829	GMODNCHE_00179	EODEGNPB_01371	PGHGPLOC_03026	AJFKMFBO_00857	PBJMDMIF_03492	DNIFGHKD_06028	INOLKCBL_00590	AMAJAFAD_02958	ILGHGKEH_05623
ccs1_2	-	-	-	-	-	-	DNIFGHKD_08476	INOLKCBL_05183	-	-
ccsA	AJEIIPEB_01828	GMODNCHE_00180	EODEGNPB_01372	PGHGPLOC_03025	AJFKMFBO_00858	PBJMDMIF_03491	DNIFGHKD_06029	INOLKCBL_00589	AMAJAFAD_02957	ILGHGKEH_05624
ccsA_2	-	-	-	-	-	-	-	INOLKCBL_05182	-	-
cdaR	-	-	-	-	-	-	-	-	-	ILGHGKEH_06347
cdd	AJEIIPEB_01874	-	-	-	-	-	DNIFGHKD_00909	INOLKCBL_04918	AMAJAFAD_02604	ILGHGKEH_01515
cdhA	-	-	-	PGHGPLOC_02436	-	-	DNIFGHKD_04186	INOLKCBL_01368	-	ILGHGKEH_04826
cdhC	AJEIIPEB_05087	-	-	-	-	-	-	-	-	-
cdhR	-	GMODNCHE_02210	-	PGHGPLOC_03193	-	-	-	-	-	-
cdhR_1	AJEIIPEB_02586	-	-	-	-	-	-	-	-	-
cdhR_2	AJEIIPEB_03697	-	-	-	-	-	DNIFGHKD_03939	-	-	ILGHGKEH_04273
cdhR_3	-	GMODNCHE_01452	-	-	-	-	DNIFGHKD_03874	-	-	ILGHGKEH_04207
cdhR_4	-	-	-	-	-	-	DNIFGHKD_07204	INOLKCBL_04313	AMAJAFAD_01554	ILGHGKEH_06691
cdr	-	GMODNCHE_00491	EODEGNPB_02437	PGHGPLOC_02753	AJFKMFBO_01076	PBJMDMIF_03253	-	-	-	-
cdsA	AJEIIPEB_00742	GMODNCHE_02938	EODEGNPB_03811	PGHGPLOC_01054	AJFKMFBO_00722	PBJMDMIF_01624	DNIFGHKD_00601	INOLKCBL_03541	AMAJAFAD_02251	ILGHGKEH_01187
cefD	-	GMODNCHE_03908	-	-	-	-	-	-	-	-
celH	-	-	-	-	-	-	-	INOLKCBL_04715	-	-
ceo	AJEIIPEB_03602	-	-	-	-	-	-	-	-	ILGHGKEH_06145
cfiA	AJEIIPEB_00416	-	-	-	-	-	DNIFGHKD_04474	-	-	-
cfr	-	GMODNCHE_04830	-	-	-	-	-	-	-	-
chaA	-	-	-	-	-	-	DNIFGHKD_07694	-	-	ILGHGKEH_00268
cheB	-	-	-	-	-	-	DNIFGHKD_05317	-	-	ILGHGKEH_04523
choA	AJEIIPEB_03166	GMODNCHE_04399	EODEGNPB_00279	PGHGPLOC_02257	-	-	DNIFGHKD_03679	-	AMAJAFAD_03574	ILGHGKEH_04021
choA_1	-	-	-	-	-	-	-	INOLKCBL_02237	-	-
choA_2	-	-	-	-	-	-	-	INOLKCBL_02409	-	-
choB	-	GMODNCHE_01394	EODEGNPB_01660	PGHGPLOC_03684	AJFKMFBO_00356	PBJMDMIF_04037	-	-	-	-
choB_1	AJEIIPEB_01826	-	-	-	-	-	-	-	-	-
choD	AJEIIPEB_05222	GMODNCHE_00456	EODEGNPB_02459	PGHGPLOC_02775	AJFKMFBO_01058	PBJMDMIF_03274	DNIFGHKD_00968	INOLKCBL_04967	AMAJAFAD_02681	ILGHGKEH_01581
choD_1	AJEIIPEB_04777	-	-	-	-	-	-	-	-	-
choD_2	-	-	EODEGNPB_04390	PGHGPLOC_00579	-	-	DNIFGHKD_03271	INOLKCBL_02126	-	ILGHGKEH_03544
chqB	-	-	-	-	-	-	-	-	-	ILGHGKEH_05802
chrA	-	-	-	-	-	-	-	-	AMAJAFAD_02029	-
chrB1	-	-	-	-	-	-	DNIFGHKD_04584	-	AMAJAFAD_02031	-
chrB1_1	-	-	-	-	-	-	-	-	AMAJAFAD_02030	-
chrR	AJEIIPEB_02783	GMODNCHE_03283	EODEGNPB_02816	PGHGPLOC_02429	AJFKMFBO_03583	PBJMDMIF_02985	DNIFGHKD_00726	-	AMAJAFAD_02398	ILGHGKEH_01316
cimH	-	-	-	-	-	-	DNIFGHKD_00311	-	-	ILGHGKEH_06869
cinA_1	AJEIIPEB_03644	GMODNCHE_03074	EODEGNPB_03615	PGHGPLOC_01179	AJFKMFBO_04099	PBJMDMIF_01724	DNIFGHKD_00477	-	AMAJAFAD_02169	ILGHGKEH_01063
cinA_2	-	-	-	-	-	-	DNIFGHKD_01740	-	-	ILGHGKEH_02311
cinA_3	AJEIIPEB_03903	-	-	-	-	-	-	-	-	-
cinC	-	-	-	-	-	-	DNIFGHKD_06317	-	AMAJAFAD_01865	ILGHGKEH_05875
citA	AJEIIPEB_05103	GMODNCHE_02057	EODEGNPB_02658	PGHGPLOC_00208	AJFKMFBO_01654	PBJMDMIF_00956	DNIFGHKD_02348	INOLKCBL_02631	AMAJAFAD_00424	ILGHGKEH_02811
citA_1	-	-	-	-	-	-	-	-	-	ILGHGKEH_02475
citB	-	-	-	-	-	-	-	INOLKCBL_04929	-	-
citE	AJEIIPEB_03980	-	-	-	-	-	-	-	-	-
citE_1	-	GMODNCHE_02941	EODEGNPB_03814	PGHGPLOC_01057	AJFKMFBO_00719	PBJMDMIF_01626	-	-	-	-
citE_2	-	GMODNCHE_00332	EODEGNPB_01510	PGHGPLOC_02883	AJFKMFBO_00557	PBJMDMIF_03363	DNIFGHKD_01074	INOLKCBL_01605	AMAJAFAD_02807	ILGHGKEH_01689
citE_3	-	-	-	PGHGPLOC_03877	-	-	-	-	-	-
citN_1	-	-	-	-	-	-	DNIFGHKD_02080	-	-	ILGHGKEH_02524
citN_2	-	-	-	-	-	-	DNIFGHKD_02428	INOLKCBL_02593	AMAJAFAD_00391	ILGHGKEH_02909
citS	AJEIIPEB_01349	-	-	-	-	-	DNIFGHKD_00564	-	-	ILGHGKEH_01144
citT	-	-	-	-	-	-	-	-	AMAJAFAD_00393	-
clcA	-	-	-	PGHGPLOC_04428	-	-	-	-	-	-
clcA_1	-	GMODNCHE_04236	EODEGNPB_04106	-	-	PBJMDMIF_00630	DNIFGHKD_05637	INOLKCBL_01487	-	ILGHGKEH_05270
clcA_2	-	-	EODEGNPB_04509	-	-	PBJMDMIF_02509	-	-	-	-
clcD	-	-	EODEGNPB_00951	PGHGPLOC_04884	-	-	-	-	-	-
clgR	AJEIIPEB_03645	GMODNCHE_03075	EODEGNPB_03614	PGHGPLOC_01180	AJFKMFBO_04098	PBJMDMIF_01725	DNIFGHKD_00476	INOLKCBL_03611	AMAJAFAD_02168	ILGHGKEH_01062
cloR	-	-	-	PGHGPLOC_03625	-	-	-	-	-	-
clpB	AJEIIPEB_00280	GMODNCHE_01765	EODEGNPB_01978	PGHGPLOC_03281	AJFKMFBO_03049	PBJMDMIF_03710	DNIFGHKD_01734	INOLKCBL_00882	AMAJAFAD_03341	ILGHGKEH_02305
clpB_1	-	-	-	PGHGPLOC_01875	-	-	-	-	-	-
clpB_2	-	-	-	-	-	-	DNIFGHKD_02416	-	-	ILGHGKEH_02891
clpB_3	-	-	-	-	-	-	DNIFGHKD_04650	INOLKCBL_00028	-	ILGHGKEH_07091
clpC1	AJEIIPEB_01697	GMODNCHE_04892	EODEGNPB_03299	PGHGPLOC_04712	AJFKMFBO_02087	PBJMDMIF_00603	DNIFGHKD_03148	INOLKCBL_02209	AMAJAFAD_00049	ILGHGKEH_03424
clpC1_1	AJEIIPEB_01273	-	-	-	-	-	-	-	-	-
clpC1_2	-	-	-	-	-	-	DNIFGHKD_06038	-	-	ILGHGKEH_05633
clpC1_3	AJEIIPEB_01816	-	-	-	-	-	-	-	-	-
clpC_1	-	GMODNCHE_01946	EODEGNPB_00108	PGHGPLOC_00108	-	PBJMDMIF_00885	-	-	AMAJAFAD_00362	ILGHGKEH_04781
clpC_2	-	GMODNCHE_03754	EODEGNPB_02906	PGHGPLOC_04333	-	PBJMDMIF_00334	-	-	AMAJAFAD_03793	-
clpP	-	-	-	-	-	-	DNIFGHKD_06613	INOLKCBL_02977	-	ILGHGKEH_06114
clpP1	AJEIIPEB_04394	GMODNCHE_03994	EODEGNPB_00254	PGHGPLOC_02224	AJFKMFBO_02429	PBJMDMIF_02802	DNIFGHKD_06823	INOLKCBL_03447	AMAJAFAD_01234	ILGHGKEH_06292
clpP1_1	-	-	-	-	-	-	DNIFGHKD_02757	-	-	ILGHGKEH_03196
clpP1_2	-	-	-	-	-	-	DNIFGHKD_06614	INOLKCBL_02976	-	ILGHGKEH_06115
clpP2	AJEIIPEB_04395	GMODNCHE_03993	EODEGNPB_00253	PGHGPLOC_02223	AJFKMFBO_02430	PBJMDMIF_02801	DNIFGHKD_06824	INOLKCBL_03448	AMAJAFAD_01235	ILGHGKEH_06293
clpS	AJEIIPEB_01423	GMODNCHE_02900	EODEGNPB_03669	PGHGPLOC_01017	AJFKMFBO_00754	PBJMDMIF_01590	DNIFGHKD_06697	INOLKCBL_03351	AMAJAFAD_01147	ILGHGKEH_06203
clpX	AJEIIPEB_04396	GMODNCHE_03992	EODEGNPB_00252	PGHGPLOC_02222	AJFKMFBO_02431	PBJMDMIF_02800	DNIFGHKD_06825	INOLKCBL_03449	AMAJAFAD_01236	ILGHGKEH_06294
clsB	-	-	-	-	-	-	DNIFGHKD_02311	-	-	ILGHGKEH_02774
cmaA1	AJEIIPEB_01622	-	-	-	-	-	-	-	-	-
cmdD	-	-	-	-	-	-	DNIFGHKD_01363	-	-	ILGHGKEH_02008
cmk	AJEIIPEB_03138	GMODNCHE_05971	EODEGNPB_00357	PGHGPLOC_01676	AJFKMFBO_03288	PBJMDMIF_02318	DNIFGHKD_07269	INOLKCBL_04236	AMAJAFAD_01640	ILGHGKEH_06757
cmlI	-	GMODNCHE_02333	EODEGNPB_00731	PGHGPLOC_01599	AJFKMFBO_03388	PBJMDMIF_02257	-	-	-	-
cmoA	-	GMODNCHE_01664	EODEGNPB_00039	PGHGPLOC_03368	AJFKMFBO_02979	PBJMDMIF_03812	-	-	-	-
cmoM	-	-	-	-	-	-	-	INOLKCBL_01128	-	-
cmoM_1	-	-	-	-	-	-	DNIFGHKD_03408	-	-	ILGHGKEH_03740
cmoM_2	-	-	-	-	-	-	DNIFGHKD_07643	-	-	ILGHGKEH_00803
cmoM_3	-	-	-	-	-	-	DNIFGHKD_07770	-	-	ILGHGKEH_00320
cmpB	AJEIIPEB_01103	-	-	-	-	-	DNIFGHKD_00384	-	AMAJAFAD_02023	ILGHGKEH_00968
cmpD	-	-	-	-	-	PBJMDMIF_00071	-	-	-	-
cmpD_1	-	-	EODEGNPB_02317	PGHGPLOC_00800	-	-	-	-	-	-
cmpD_2	-	-	-	PGHGPLOC_03627	-	-	-	-	-	-
cmpR	-	-	-	-	-	-	DNIFGHKD_05019	-	-	-
cmtAa	-	-	-	-	-	-	-	-	-	ILGHGKEH_05076
cmtAb	-	GMODNCHE_05378	-	-	-	-	-	-	-	-
cmtAc	-	GMODNCHE_05373	-	-	-	-	-	-	-	-
cmtAd	-	-	-	-	-	-	-	-	-	ILGHGKEH_04441
cmtR	-	-	-	-	AJFKMFBO_01721	PBJMDMIF_01058	-	-	-	-
cmtR_2	-	-	-	-	-	-	DNIFGHKD_08491	-	-	-
cnbA	-	-	-	-	-	-	DNIFGHKD_07647	-	-	ILGHGKEH_06919
cnbH	-	GMODNCHE_03751	EODEGNPB_02902	PGHGPLOC_04336	AJFKMFBO_01820	PBJMDMIF_00338	-	-	-	-
cndB1	-	-	-	-	-	-	DNIFGHKD_03003	-	-	-
cndB2	-	-	-	-	-	-	DNIFGHKD_04974	-	-	-
cnrH	-	-	-	PGHGPLOC_00229	-	-	-	-	-	-
cntA	-	-	-	-	-	-	DNIFGHKD_05793	INOLKCBL_00787	AMAJAFAD_03208	ILGHGKEH_05429
cntA_1	-	-	EODEGNPB_01990	-	-	PBJMDMIF_00100	-	-	-	-
cntA_2	-	GMODNCHE_01844	-	PGHGPLOC_04915	-	-	-	-	-	-
cntA_3	-	-	EODEGNPB_02608	-	-	-	-	-	-	-
cntB	AJEIIPEB_03198	-	-	-	-	-	-	-	-	-
cntB_1	-	-	-	-	-	-	DNIFGHKD_01901	-	-	-
cntB_2	-	-	-	-	-	-	DNIFGHKD_05017	-	-	ILGHGKEH_00791
cntB_3	-	-	-	-	-	-	DNIFGHKD_06397	-	-	-
coaA	AJEIIPEB_00954	GMODNCHE_04733	EODEGNPB_01297	PGHGPLOC_00525	AJFKMFBO_00604	PBJMDMIF_01199	DNIFGHKD_01310	INOLKCBL_02894	AMAJAFAD_00762	ILGHGKEH_01953
coaBC	AJEIIPEB_04919	GMODNCHE_02576	-	PGHGPLOC_01394	AJFKMFBO_03762	PBJMDMIF_01919	DNIFGHKD_00273	INOLKCBL_03791	AMAJAFAD_01900	ILGHGKEH_00618
coaBC_2	-	-	-	-	-	PBJMDMIF_01926	-	-	-	-
coaBC_3	-	-	-	-	-	PBJMDMIF_01933	-	-	-	-
coaBC_4	-	-	-	-	-	PBJMDMIF_01951	-	-	-	-
coaD	AJEIIPEB_03392	GMODNCHE_03370	EODEGNPB_04464	PGHGPLOC_02345	AJFKMFBO_03498	PBJMDMIF_02898	DNIFGHKD_00644	INOLKCBL_03497	AMAJAFAD_02314	ILGHGKEH_01234
coaE	-	GMODNCHE_01244	EODEGNPB_02713	PGHGPLOC_01733	AJFKMFBO_02218	PBJMDMIF_02379	-	-	-	-
coaX	AJEIIPEB_01687	GMODNCHE_04906	EODEGNPB_03289	PGHGPLOC_04704	AJFKMFBO_02096	PBJMDMIF_00593	DNIFGHKD_03154	INOLKCBL_02204	AMAJAFAD_00040	ILGHGKEH_03430
cobB_1	AJEIIPEB_02213	-	-	-	-	-	-	-	-	-
cobB_2	AJEIIPEB_03938	GMODNCHE_03972	EODEGNPB_02108	PGHGPLOC_02203	AJFKMFBO_02451	PBJMDMIF_02779	DNIFGHKD_06883	INOLKCBL_03478	AMAJAFAD_01251	ILGHGKEH_06358
cobD	-	GMODNCHE_00771	EODEGNPB_00017	PGHGPLOC_02104	AJFKMFBO_02544	PBJMDMIF_02628	DNIFGHKD_07002	-	AMAJAFAD_01362	ILGHGKEH_06487
cobH	AJEIIPEB_03631	GMODNCHE_02375	EODEGNPB_00684	PGHGPLOC_01574	AJFKMFBO_03432	PBJMDMIF_02170	DNIFGHKD_07821	-	AMAJAFAD_01740	ILGHGKEH_00373
cobIJ	AJEIIPEB_03632	GMODNCHE_02376	EODEGNPB_00683	PGHGPLOC_01573	AJFKMFBO_03433	PBJMDMIF_02169	DNIFGHKD_07820	-	AMAJAFAD_01739	ILGHGKEH_00372
cobK	-	GMODNCHE_02384	EODEGNPB_00671	PGHGPLOC_01564	AJFKMFBO_03437	PBJMDMIF_02158	-	-	-	-
cobL	-	GMODNCHE_02386	EODEGNPB_00669	PGHGPLOC_01562	AJFKMFBO_03439	PBJMDMIF_02156	DNIFGHKD_07364	-	-	ILGHGKEH_06852
cobM	-	GMODNCHE_02385	EODEGNPB_00670	PGHGPLOC_01563	AJFKMFBO_03438	PBJMDMIF_02157	DNIFGHKD_07365	-	AMAJAFAD_01736	ILGHGKEH_06853
cobN	AJEIIPEB_03627	GMODNCHE_02373	EODEGNPB_00686	PGHGPLOC_01576	AJFKMFBO_03430	PBJMDMIF_02172	DNIFGHKD_07823	-	AMAJAFAD_01745	ILGHGKEH_00375
cobO	AJEIIPEB_02530	GMODNCHE_02985	EODEGNPB_03983	PGHGPLOC_01104	AJFKMFBO_00683	PBJMDMIF_01665	DNIFGHKD_00572	INOLKCBL_00850	AMAJAFAD_02226	ILGHGKEH_01152
cobP	AJEIIPEB_03698	-	-	-	-	-	-	-	-	-
cobQ	AJEIIPEB_04576	GMODNCHE_02969	EODEGNPB_03966	PGHGPLOC_01091	AJFKMFBO_00699	PBJMDMIF_01649	DNIFGHKD_00583	-	AMAJAFAD_02236	ILGHGKEH_01163
cobS	-	GMODNCHE_00810	EODEGNPB_04721	PGHGPLOC_02058	AJFKMFBO_02580	PBJMDMIF_02596	-	-	-	-
cobS_1	-	-	-	-	-	-	DNIFGHKD_04101	-	-	ILGHGKEH_04734
cobS_2	-	-	-	-	-	-	DNIFGHKD_07043	-	-	ILGHGKEH_06529
cobT	AJEIIPEB_03699	GMODNCHE_00811	EODEGNPB_04720	PGHGPLOC_02057	AJFKMFBO_02581	PBJMDMIF_02595	DNIFGHKD_07044	INOLKCBL_04512	-	ILGHGKEH_06530
cobT_1	-	-	-	-	-	-	DNIFGHKD_04100	-	-	ILGHGKEH_04733
cobU	-	GMODNCHE_00812	EODEGNPB_04719	PGHGPLOC_02056	AJFKMFBO_02582	PBJMDMIF_02594	DNIFGHKD_07045	-	-	ILGHGKEH_06531
cocE	-	-	-	-	-	-	DNIFGHKD_02214	-	-	ILGHGKEH_02677
cocE_1	-	-	-	-	-	-	-	INOLKCBL_02407	-	-
cocE_2	-	-	-	-	-	-	-	INOLKCBL_04181	-	ILGHGKEH_05084
codA	-	-	EODEGNPB_03581	-	-	-	-	-	AMAJAFAD_02141	-
codA_1	-	-	-	-	-	-	DNIFGHKD_06186	-	-	-
codA_2	-	-	-	-	-	-	DNIFGHKD_06257	-	-	ILGHGKEH_05861
codAch2	-	-	-	-	-	-	-	-	AMAJAFAD_03799	-
codB	-	GMODNCHE_04529	-	-	-	-	-	-	-	-
comB	-	-	EODEGNPB_00713	-	-	PBJMDMIF_02212	-	-	-	-
comB_1	-	-	-	-	-	-	DNIFGHKD_00522	-	-	ILGHGKEH_01106
comB_2	-	-	-	-	-	-	DNIFGHKD_08083	-	-	-
comC	-	-	-	PGHGPLOC_01065	-	-	-	-	-	-
comEA	-	-	-	-	AJFKMFBO_02465	PBJMDMIF_02763	-	-	-	-
comEC	-	GMODNCHE_03953	EODEGNPB_02089	PGHGPLOC_02184	AJFKMFBO_02466	PBJMDMIF_02762	-	-	-	-
comM	AJEIIPEB_00760	GMODNCHE_02926	EODEGNPB_03799	PGHGPLOC_01042	AJFKMFBO_00733	PBJMDMIF_01612	DNIFGHKD_00613	INOLKCBL_03528	AMAJAFAD_02267	ILGHGKEH_01200
comR	-	-	-	-	-	-	-	-	AMAJAFAD_03738	-
copA	-	GMODNCHE_00173	EODEGNPB_04036	PGHGPLOC_03037	-	-	-	-	-	-
copA_1	AJEIIPEB_00637	-	-	-	-	-	DNIFGHKD_08590	-	-	-
copA_2	AJEIIPEB_00809	-	-	-	-	-	-	-	-	-
copB	-	-	EODEGNPB_02450	PGHGPLOC_02766	-	PBJMDMIF_03266	-	-	AMAJAFAD_04176	-
copB_1	-	-	-	-	-	-	-	INOLKCBL_00478	AMAJAFAD_03254	-
copB_2	-	-	-	-	-	-	-	INOLKCBL_00997	-	-
copZ	-	GMODNCHE_04648	EODEGNPB_03904	PGHGPLOC_00431	AJFKMFBO_01785	PBJMDMIF_01124	-	-	-	-
corA_1	-	GMODNCHE_01502	EODEGNPB_03450	PGHGPLOC_03545	AJFKMFBO_00431	PBJMDMIF_03915	DNIFGHKD_02236	-	AMAJAFAD_03614	ILGHGKEH_02701
corA_2	-	GMODNCHE_02570	-	PGHGPLOC_01398	AJFKMFBO_03766	PBJMDMIF_01960	-	-	-	ILGHGKEH_04932
cotA	-	GMODNCHE_03616	EODEGNPB_03050	PGHGPLOC_04518	AJFKMFBO_01129	PBJMDMIF_00476	-	-	-	-
cotA_1	-	-	EODEGNPB_00381	-	-	-	-	-	-	-
coxL	AJEIIPEB_05086	-	-	-	-	-	-	-	-	-
coxS	AJEIIPEB_02537	-	-	-	-	-	-	-	-	-
cpdA	-	-	-	-	-	-	-	INOLKCBL_03152	-	-
cpdA_1	-	GMODNCHE_00417	EODEGNPB_02475	PGHGPLOC_02806	AJFKMFBO_01046	PBJMDMIF_03286	DNIFGHKD_00981	-	-	ILGHGKEH_01594
cpdA_2	-	-	EODEGNPB_00935	PGHGPLOC_04867	AJFKMFBO_01470	PBJMDMIF_00737	-	-	-	-
cpdA_3	-	-	-	-	-	-	-	-	-	ILGHGKEH_04086
cpdA_4	-	-	-	-	-	-	-	-	AMAJAFAD_03559	-
cpg2	-	-	-	PGHGPLOC_03398	-	-	-	-	-	-
cpnA	-	GMODNCHE_01347	EODEGNPB_01325	PGHGPLOC_03727	-	PBJMDMIF_04071	DNIFGHKD_05699	INOLKCBL_01393	-	ILGHGKEH_05334
cpnA_1	-	-	-	-	-	-	DNIFGHKD_04811	-	-	-
cpnA_2	-	-	-	-	-	-	DNIFGHKD_05034	-	-	-
cpnA_3	-	-	-	-	-	-	DNIFGHKD_05157	-	-	-
cpnB_1	-	-	-	-	-	-	DNIFGHKD_04628	-	-	ILGHGKEH_07070
cpnB_2	-	-	-	-	-	-	DNIFGHKD_05224	-	-	-
cpo	-	-	-	-	-	-	-	-	AMAJAFAD_03066	-
cpo_2	-	-	-	-	-	-	DNIFGHKD_06737	-	-	ILGHGKEH_06246
cpsY	AJEIIPEB_03535	-	-	-	-	-	DNIFGHKD_06479	INOLKCBL_03153	AMAJAFAD_00655	ILGHGKEH_05983
crcB	AJEIIPEB_05307	-	-	-	-	-	-	-	-	-
crcB1	AJEIIPEB_05308	-	-	-	-	-	-	-	-	-
crcB_1	-	GMODNCHE_03253	EODEGNPB_02026	PGHGPLOC_00028	AJFKMFBO_03604	PBJMDMIF_03007	DNIFGHKD_00750	-	-	ILGHGKEH_01340
crcB_2	-	GMODNCHE_03252	EODEGNPB_02027	PGHGPLOC_00027	AJFKMFBO_03605	PBJMDMIF_03008	DNIFGHKD_00751	-	-	ILGHGKEH_01341
crcB_3	-	-	-	-	-	-	DNIFGHKD_08225	-	-	-
crcB_4	-	-	-	-	-	-	DNIFGHKD_08226	-	-	-
crgA	AJEIIPEB_02138	GMODNCHE_03570	EODEGNPB_03241	PGHGPLOC_04062	AJFKMFBO_00143	PBJMDMIF_00025	DNIFGHKD_03933	INOLKCBL_01783	AMAJAFAD_04144	ILGHGKEH_04266
crp	AJEIIPEB_02724	GMODNCHE_05604	EODEGNPB_03115	PGHGPLOC_04584	AJFKMFBO_01106	PBJMDMIF_00505	DNIFGHKD_03253	INOLKCBL_02144	AMAJAFAD_04468	ILGHGKEH_03526
crr	-	-	-	-	-	-	DNIFGHKD_06587	-	-	ILGHGKEH_06087
crt	-	GMODNCHE_06235	-	-	-	-	-	-	-	-
crtB	-	GMODNCHE_00846	EODEGNPB_00801	PGHGPLOC_02020	AJFKMFBO_02619	PBJMDMIF_02559	-	-	-	-
crtB_1	-	-	-	PGHGPLOC_00165	-	-	-	INOLKCBL_01858	-	-
crtB_2	-	-	-	-	-	-	-	INOLKCBL_04480	-	-
crtL	-	GMODNCHE_02496	EODEGNPB_01225	PGHGPLOC_01456	AJFKMFBO_03832	PBJMDMIF_02032	-	-	-	-
crtL_1	AJEIIPEB_02836	-	-	-	-	-	-	-	-	-
crtL_2	AJEIIPEB_03563	-	-	-	-	-	-	-	-	-
crtN	-	-	-	PGHGPLOC_01775	-	-	-	-	-	-
crtQ	-	GMODNCHE_00851	EODEGNPB_00806	PGHGPLOC_02015	AJFKMFBO_02624	PBJMDMIF_02554	-	-	-	-
crt_1	-	-	-	-	-	-	DNIFGHKD_02588	-	-	ILGHGKEH_03069
crt_10	-	-	-	-	-	-	DNIFGHKD_04643	-	-	ILGHGKEH_07085
crt_11	-	-	-	-	-	PBJMDMIF_00650	DNIFGHKD_04845	-	-	-
crt_12	-	-	-	-	-	-	DNIFGHKD_04890	-	-	-
crt_13	-	-	-	-	-	-	DNIFGHKD_04902	-	-	-
crt_16	-	-	-	-	-	-	DNIFGHKD_06122	-	-	ILGHGKEH_05721
crt_17	-	-	-	-	-	-	DNIFGHKD_07594	-	-	ILGHGKEH_00849
crt_18	-	-	-	-	-	-	DNIFGHKD_08284	-	-	-
crt_19	-	-	-	-	-	-	DNIFGHKD_08980	-	-	-
crt_2	AJEIIPEB_05065	GMODNCHE_04161	-	PGHGPLOC_00710	-	-	DNIFGHKD_01146	-	AMAJAFAD_00920	ILGHGKEH_01769
crt_20	-	-	-	-	-	-	DNIFGHKD_09003	-	-	-
crt_21	-	-	-	-	-	-	DNIFGHKD_09052	-	-	-
crt_3	-	-	-	-	-	-	-	INOLKCBL_01576	-	-
crt_4	AJEIIPEB_01188	-	-	-	-	-	-	INOLKCBL_01261	AMAJAFAD_03964	ILGHGKEH_03567
crt_5	-	-	-	-	-	-	DNIFGHKD_04051	-	-	ILGHGKEH_04341
crt_6	-	GMODNCHE_06216	-	-	-	-	DNIFGHKD_05086	-	-	ILGHGKEH_04421
crt_7	-	-	-	-	-	-	DNIFGHKD_05725	-	-	ILGHGKEH_05360
crt_8	-	-	-	-	-	-	DNIFGHKD_04358	-	-	-
crt_9	-	-	-	-	-	-	DNIFGHKD_04586	-	-	-
csbB	-	-	-	PGHGPLOC_04278	-	PBJMDMIF_00263	-	-	-	-
csbC	-	-	-	-	-	-	-	-	-	ILGHGKEH_05004
csbX	-	-	-	-	-	-	DNIFGHKD_04752	-	-	-
csd_1	AJEIIPEB_00983	GMODNCHE_02501	EODEGNPB_01233	PGHGPLOC_01450	AJFKMFBO_03827	PBJMDMIF_02026	DNIFGHKD_00231	INOLKCBL_03839	AMAJAFAD_01856	ILGHGKEH_00575
csd_2	AJEIIPEB_00794	GMODNCHE_04669	EODEGNPB_03866	PGHGPLOC_00466	AJFKMFBO_00663	PBJMDMIF_01148	DNIFGHKD_01545	INOLKCBL_02828	AMAJAFAD_00651	ILGHGKEH_02092
csd_3	AJEIIPEB_01260	GMODNCHE_04942	EODEGNPB_03255	PGHGPLOC_04666	AJFKMFBO_02126	PBJMDMIF_00560	DNIFGHKD_03182	INOLKCBL_02184	AMAJAFAD_00014	ILGHGKEH_03457
cseB	-	GMODNCHE_03232	EODEGNPB_02994	PGHGPLOC_02541	-	-	DNIFGHKD_02290	-	-	ILGHGKEH_02752
cshA	AJEIIPEB_03593	GMODNCHE_03175	EODEGNPB_01165	PGHGPLOC_02591	AJFKMFBO_03993	PBJMDMIF_03076	DNIFGHKD_00802	INOLKCBL_04810	AMAJAFAD_02501	ILGHGKEH_01398
cshB	-	-	-	-	AJFKMFBO_03475	-	-	-	-	-
csp	-	-	-	-	-	-	DNIFGHKD_01580	-	-	ILGHGKEH_02130
cspA_1	AJEIIPEB_01281	GMODNCHE_05636	EODEGNPB_03696	PGHGPLOC_04648	AJFKMFBO_01083	PBJMDMIF_00545	DNIFGHKD_03223	INOLKCBL_02169	AMAJAFAD_04499	ILGHGKEH_03496
cspA_2	-	GMODNCHE_04649	EODEGNPB_03903	PGHGPLOC_00432	AJFKMFBO_01786	PBJMDMIF_01125	-	INOLKCBL_02810	AMAJAFAD_00636	-
cspA_3	-	-	-	-	-	-	DNIFGHKD_07934	-	-	ILGHGKEH_00440
cspC	-	-	-	-	-	-	-	INOLKCBL_02703	-	-
csp_2	-	-	-	PGHGPLOC_04422	-	-	-	-	-	-
cstA	AJEIIPEB_02068	-	-	-	-	-	DNIFGHKD_01291	INOLKCBL_02290	-	ILGHGKEH_01932
ctaA	AJEIIPEB_01003	GMODNCHE_02510	EODEGNPB_01242	PGHGPLOC_01441	AJFKMFBO_03818	PBJMDMIF_02016	DNIFGHKD_00240	INOLKCBL_03831	AMAJAFAD_01867	ILGHGKEH_00584
ctaA_2	-	-	-	-	-	-	DNIFGHKD_08435	-	-	-
ctaC	AJEIIPEB_04275	GMODNCHE_00818	EODEGNPB_00771	PGHGPLOC_02050	AJFKMFBO_02588	PBJMDMIF_02588	DNIFGHKD_07052	INOLKCBL_04506	AMAJAFAD_01402	ILGHGKEH_06539
ctaD_1	AJEIIPEB_04908	GMODNCHE_03294	EODEGNPB_02806	PGHGPLOC_02418	AJFKMFBO_03573	PBJMDMIF_02976	DNIFGHKD_00717	INOLKCBL_04706	AMAJAFAD_02384	ILGHGKEH_01307
ctaD_2	-	-	-	-	-	-	DNIFGHKD_03333	-	-	ILGHGKEH_03656
ctaD_3	-	GMODNCHE_00016	EODEGNPB_01899	PGHGPLOC_03212	AJFKMFBO_03112	PBJMDMIF_03632	-	-	-	-
ctaD_4	-	-	-	-	-	-	DNIFGHKD_08472	-	-	-
ctaD_5	-	-	-	-	AJFKMFBO_02364	-	DNIFGHKD_08737	-	-	-
ctaE	AJEIIPEB_01600	GMODNCHE_00824	EODEGNPB_00778	PGHGPLOC_02043	AJFKMFBO_02597	PBJMDMIF_02580	DNIFGHKD_07059	INOLKCBL_04499	AMAJAFAD_01407	ILGHGKEH_06546
ctaE_1	AJEIIPEB_00923	-	-	-	-	-	-	-	-	-
ctaE_2	-	-	-	-	-	-	DNIFGHKD_08489	-	-	-
ctaE_3	AJEIIPEB_02977	-	-	-	-	-	-	-	-	-
ctaE_4	AJEIIPEB_04248	-	-	-	-	-	-	-	-	-
ctaF	AJEIIPEB_04274	GMODNCHE_00819	EODEGNPB_00772	PGHGPLOC_02049	AJFKMFBO_02589	PBJMDMIF_02587	DNIFGHKD_07053	INOLKCBL_04505	AMAJAFAD_01403	ILGHGKEH_06540
ctpA	-	-	-	-	-	-	DNIFGHKD_04120	INOLKCBL_01803	AMAJAFAD_03250	ILGHGKEH_04764
ctpA_1	-	-	EODEGNPB_00025	-	-	-	-	-	-	-
ctpA_2	-	-	-	-	-	-	DNIFGHKD_08586	-	-	-
ctpA_3	-	-	-	-	-	-	DNIFGHKD_08607	-	AMAJAFAD_03978	-
ctpE	-	GMODNCHE_02121	EODEGNPB_02595	PGHGPLOC_00265	AJFKMFBO_01683	PBJMDMIF_01001	DNIFGHKD_02306	INOLKCBL_02668	AMAJAFAD_00460	ILGHGKEH_02769
ctpF	-	-	-	-	-	-	-	INOLKCBL_04530	AMAJAFAD_01128	-
ctpG	-	GMODNCHE_04144	-	-	-	PBJMDMIF_03783	DNIFGHKD_08529	INOLKCBL_05194	AMAJAFAD_03268	-
ctpI	-	GMODNCHE_02799	EODEGNPB_02292	PGHGPLOC_00826	AJFKMFBO_01334	PBJMDMIF_01429	-	-	-	-
ctpJ	-	GMODNCHE_04155	-	-	-	-	-	INOLKCBL_05163	-	-
cugP	AJEIIPEB_05149	GMODNCHE_00645	EODEGNPB_01103	PGHGPLOC_02662	AJFKMFBO_03932	PBJMDMIF_03140	DNIFGHKD_00849	INOLKCBL_04854	AMAJAFAD_02548	ILGHGKEH_01445
curA	-	GMODNCHE_04223	EODEGNPB_03786	PGHGPLOC_00652	AJFKMFBO_02358	PBJMDMIF_01315	DNIFGHKD_01213	INOLKCBL_01465	AMAJAFAD_00862	ILGHGKEH_01853
curA_1	-	-	-	-	-	-	DNIFGHKD_00138	-	-	-
cutC	-	-	-	-	-	-	DNIFGHKD_06594	-	-	ILGHGKEH_06094
cutD	-	-	-	-	-	-	-	-	AMAJAFAD_01049	-
cutL_1	AJEIIPEB_03455	GMODNCHE_04412	EODEGNPB_00289	PGHGPLOC_02267	-	-	DNIFGHKD_02123	INOLKCBL_03413	-	ILGHGKEH_02573
cutL_2	AJEIIPEB_03857	-	-	-	-	-	DNIFGHKD_02359	INOLKCBL_01626	-	ILGHGKEH_02828
cutM	AJEIIPEB_03453	GMODNCHE_04414	EODEGNPB_00291	PGHGPLOC_02269	-	-	DNIFGHKD_02125	INOLKCBL_03411	-	ILGHGKEH_02575
cutM_1	AJEIIPEB_02536	-	-	-	-	-	-	-	-	-
cutM_2	AJEIIPEB_03856	-	-	-	-	-	DNIFGHKD_02360	INOLKCBL_01627	-	ILGHGKEH_02829
cutS	AJEIIPEB_03454	GMODNCHE_04413	EODEGNPB_00290	PGHGPLOC_02268	-	-	DNIFGHKD_02124	INOLKCBL_03412	-	ILGHGKEH_02574
cwlM	AJEIIPEB_00884	GMODNCHE_05993	EODEGNPB_04359	PGHGPLOC_04029	AJFKMFBO_00181	PBJMDMIF_04264	DNIFGHKD_03967	INOLKCBL_01742	AMAJAFAD_04089	ILGHGKEH_04301
cycA	-	GMODNCHE_03963	EODEGNPB_02099	PGHGPLOC_02194	AJFKMFBO_02458	PBJMDMIF_02772	-	-	-	-
cycA_1	-	-	-	-	-	-	DNIFGHKD_04298	-	-	ILGHGKEH_04147
cycA_3	-	-	-	-	-	-	DNIFGHKD_08920	-	-	-
cydA	AJEIIPEB_00067	GMODNCHE_01892	EODEGNPB_00157	PGHGPLOC_00052	AJFKMFBO_01534	PBJMDMIF_00839	DNIFGHKD_02499	INOLKCBL_02473	AMAJAFAD_00312	ILGHGKEH_02964
cydB	AJEIIPEB_00066	GMODNCHE_01893	EODEGNPB_00156	PGHGPLOC_00053	AJFKMFBO_01535	PBJMDMIF_00840	DNIFGHKD_02498	INOLKCBL_02474	AMAJAFAD_00313	ILGHGKEH_02963
cydD	-	GMODNCHE_01894	EODEGNPB_00155	PGHGPLOC_00054	AJFKMFBO_01536	PBJMDMIF_00841	DNIFGHKD_02497	INOLKCBL_02475	AMAJAFAD_00314	ILGHGKEH_02962
cymR	AJEIIPEB_00991	GMODNCHE_00270	EODEGNPB_01456	PGHGPLOC_02934	AJFKMFBO_00518	PBJMDMIF_03406	DNIFGHKD_06131	INOLKCBL_05103	AMAJAFAD_02865	ILGHGKEH_05730
cynR	-	-	-	-	-	-	-	INOLKCBL_01577	-	-
cynR_1	-	-	EODEGNPB_01008	PGHGPLOC_03591	AJFKMFBO_01418	-	DNIFGHKD_07411	-	-	-
cynR_11	-	-	-	-	-	-	DNIFGHKD_08924	-	-	-
cynR_2	-	-	-	PGHGPLOC_03928	-	-	DNIFGHKD_04853	-	-	-
cynR_3	-	GMODNCHE_05888	-	-	-	-	-	-	-	-
cynR_4	-	-	-	-	-	-	DNIFGHKD_04834	-	AMAJAFAD_03996	ILGHGKEH_00070
cynR_5	-	-	-	-	-	-	DNIFGHKD_05727	-	-	ILGHGKEH_05363
cynR_6	-	-	-	-	-	-	DNIFGHKD_04852	-	-	-
cynR_8	-	-	-	-	-	PBJMDMIF_00831	DNIFGHKD_05297	-	-	ILGHGKEH_04377
cynS	-	GMODNCHE_04825	EODEGNPB_01006	PGHGPLOC_03589	AJFKMFBO_01419	-	DNIFGHKD_07409	-	-	-
cynT	AJEIIPEB_02876	GMODNCHE_04869	EODEGNPB_03315	PGHGPLOC_04733	AJFKMFBO_02075	PBJMDMIF_00615	DNIFGHKD_03120	INOLKCBL_02220	AMAJAFAD_00058	ILGHGKEH_03407
cynT_1	-	GMODNCHE_04826	EODEGNPB_01007	PGHGPLOC_03590	-	-	DNIFGHKD_07410	-	-	-
cynT_3	-	-	-	-	-	-	DNIFGHKD_08725	-	-	-
cyoE	AJEIIPEB_01008	GMODNCHE_02513	EODEGNPB_01245	PGHGPLOC_01438	AJFKMFBO_03815	PBJMDMIF_02012	DNIFGHKD_00243	INOLKCBL_03828	AMAJAFAD_01870	ILGHGKEH_00587
cypX	-	GMODNCHE_05073	-	PGHGPLOC_03850	-	-	-	-	-	-
cysA	AJEIIPEB_05201	GMODNCHE_03938	EODEGNPB_02074	PGHGPLOC_02170	AJFKMFBO_02479	PBJMDMIF_02748	DNIFGHKD_06923	INOLKCBL_04612	AMAJAFAD_01286	ILGHGKEH_06399
cysA_1	-	-	-	-	-	-	-	INOLKCBL_01189	-	-
cysA_2	-	-	-	PGHGPLOC_03357	-	PBJMDMIF_00256	-	-	-	-
cysB	-	GMODNCHE_03672	EODEGNPB_02884	PGHGPLOC_04452	AJFKMFBO_02718	PBJMDMIF_00422	-	-	-	-
cysD_1	AJEIIPEB_01049	GMODNCHE_02670	EODEGNPB_02170	PGHGPLOC_00959	AJFKMFBO_02675	PBJMDMIF_01535	DNIFGHKD_06620	INOLKCBL_03296	AMAJAFAD_01094	ILGHGKEH_06121
cysD_2	AJEIIPEB_02950	GMODNCHE_03933	EODEGNPB_02067	PGHGPLOC_02163	AJFKMFBO_02484	PBJMDMIF_02743	DNIFGHKD_06938	INOLKCBL_04607	AMAJAFAD_01291	ILGHGKEH_06415
cysD_3	AJEIIPEB_02955	-	-	-	-	-	DNIFGHKD_06927	-	AMAJAFAD_04373	ILGHGKEH_06403
cysE	-	GMODNCHE_01627	EODEGNPB_00068	PGHGPLOC_03412	AJFKMFBO_02946	PBJMDMIF_03838	-	INOLKCBL_01155	AMAJAFAD_03564	-
cysG_1	AJEIIPEB_02527	GMODNCHE_02988	EODEGNPB_03986	PGHGPLOC_01107	AJFKMFBO_00681	PBJMDMIF_01667	DNIFGHKD_00569	INOLKCBL_03563	AMAJAFAD_02223	ILGHGKEH_01149
cysG_2	AJEIIPEB_02174	GMODNCHE_00164	EODEGNPB_04029	PGHGPLOC_03046	AJFKMFBO_00841	PBJMDMIF_03507	DNIFGHKD_06011	INOLKCBL_00600	AMAJAFAD_02970	ILGHGKEH_05604
cysH	AJEIIPEB_02949	GMODNCHE_03932	EODEGNPB_02066	PGHGPLOC_02162	AJFKMFBO_02485	PBJMDMIF_02742	DNIFGHKD_06939	INOLKCBL_04606	AMAJAFAD_01292	ILGHGKEH_06416
cysH_2	-	-	-	-	-	-	DNIFGHKD_08265	-	-	-
cysH_3	-	-	-	-	-	-	DNIFGHKD_08397	-	-	-
cysH_4	-	-	-	-	-	-	DNIFGHKD_08676	-	-	-
cysJ	-	-	-	-	-	-	DNIFGHKD_06318	-	AMAJAFAD_01024	ILGHGKEH_05876
cysJ_2	-	-	-	-	-	-	-	-	AMAJAFAD_01864	-
cysK1	-	GMODNCHE_01626	EODEGNPB_00069	PGHGPLOC_03413	AJFKMFBO_02945	PBJMDMIF_03839	-	INOLKCBL_01156	AMAJAFAD_03565	-
cysK2_1	-	-	-	-	-	-	DNIFGHKD_04316	-	-	-
cysK2_2	-	-	-	-	-	-	DNIFGHKD_08562	-	-	-
cysL	-	-	-	-	-	-	DNIFGHKD_03646	-	-	ILGHGKEH_03991
cysM	AJEIIPEB_01418	-	-	-	-	-	DNIFGHKD_06702	-	AMAJAFAD_01152	ILGHGKEH_06208
cysM_2	-	-	-	-	-	-	DNIFGHKD_06704	-	-	ILGHGKEH_06210
cysNC_1	-	GMODNCHE_02669	EODEGNPB_02169	PGHGPLOC_00960	AJFKMFBO_02676	PBJMDMIF_01536	DNIFGHKD_06621	INOLKCBL_03297	AMAJAFAD_01095	ILGHGKEH_06122
cysNC_2	AJEIIPEB_02951	GMODNCHE_03934	EODEGNPB_02068	PGHGPLOC_02164	AJFKMFBO_02483	PBJMDMIF_02744	DNIFGHKD_06937	INOLKCBL_04608	AMAJAFAD_01290	ILGHGKEH_06414
cysO	AJEIIPEB_01419	-	-	-	-	-	DNIFGHKD_06701	-	AMAJAFAD_01151	ILGHGKEH_06207
cysO_1	-	-	-	-	-	-	DNIFGHKD_05602	-	-	ILGHGKEH_05240
cysQ	AJEIIPEB_01051	-	-	-	-	-	-	-	-	-
cysQ_1	-	GMODNCHE_03840	EODEGNPB_01871	PGHGPLOC_04258	-	PBJMDMIF_00236	-	-	-	-
cysQ_2	-	GMODNCHE_02667	EODEGNPB_02168	PGHGPLOC_00961	AJFKMFBO_02677	PBJMDMIF_01537	-	-	-	-
cysS	AJEIIPEB_02885	GMODNCHE_04855	EODEGNPB_03324	PGHGPLOC_04742	AJFKMFBO_01379	PBJMDMIF_00624	DNIFGHKD_03106	INOLKCBL_02230	AMAJAFAD_00067	ILGHGKEH_03394
cysW	-	GMODNCHE_03939	EODEGNPB_02075	PGHGPLOC_02171	AJFKMFBO_02478	PBJMDMIF_02749	DNIFGHKD_06922	INOLKCBL_04613	AMAJAFAD_01285	ILGHGKEH_06398
cytR	-	-	-	-	-	PBJMDMIF_00040	DNIFGHKD_05709	INOLKCBL_01437	AMAJAFAD_03863	ILGHGKEH_05344
cytR_1	-	-	-	-	-	-	DNIFGHKD_02078	-	-	ILGHGKEH_02520
cytR_2	-	-	-	-	-	-	DNIFGHKD_03293	-	-	ILGHGKEH_03593
cytR_3	-	-	-	-	-	-	DNIFGHKD_08825	-	-	-
czcD	-	GMODNCHE_01796	EODEGNPB_01951	PGHGPLOC_03262	AJFKMFBO_03074	PBJMDMIF_03680	DNIFGHKD_01706	INOLKCBL_00863	AMAJAFAD_03316	ILGHGKEH_02278
czcD_2	-	-	-	-	-	-	DNIFGHKD_08443	INOLKCBL_05164	-	-
czcO	-	-	-	-	-	-	-	-	AMAJAFAD_03238	-
czcO_1	-	GMODNCHE_02117	EODEGNPB_02598	PGHGPLOC_00261	-	PBJMDMIF_00998	DNIFGHKD_02309	INOLKCBL_02659	AMAJAFAD_00457	ILGHGKEH_02772
czcO_2	-	-	-	-	-	-	DNIFGHKD_03069	-	-	ILGHGKEH_03358
czcO_3	AJEIIPEB_05301	-	-	-	-	-	DNIFGHKD_07610	-	-	-
czcR	-	-	-	-	-	PBJMDMIF_00994	-	-	-	-
dadA	-	GMODNCHE_02959	EODEGNPB_04688	PGHGPLOC_01083	AJFKMFBO_00703	PBJMDMIF_01643	-	-	-	-
dadA1	-	-	-	-	AJFKMFBO_03339	PBJMDMIF_00913	-	-	-	-
dadA1_1	-	-	-	-	-	-	DNIFGHKD_04087	-	-	-
dadA1_2	-	-	-	-	-	-	DNIFGHKD_05862	-	-	ILGHGKEH_05498
dadA1_3	-	-	-	-	-	-	DNIFGHKD_08910	-	-	-
dadA_1	-	-	-	-	-	-	DNIFGHKD_07553	-	-	ILGHGKEH_00823
dadA_2	-	-	-	-	-	-	DNIFGHKD_04056	-	-	ILGHGKEH_04345
dadD_1	-	-	-	-	-	-	-	-	AMAJAFAD_02627	-
dadD_2	-	-	-	-	-	-	-	-	AMAJAFAD_03786	-
dag	-	-	-	-	-	-	-	-	-	ILGHGKEH_06965
dagK	-	GMODNCHE_03085	EODEGNPB_03606	PGHGPLOC_01190	AJFKMFBO_04091	PBJMDMIF_01733	-	-	-	-
dagK_1	-	GMODNCHE_03168	EODEGNPB_01157	PGHGPLOC_02597	AJFKMFBO_03987	PBJMDMIF_03082	DNIFGHKD_00812	-	AMAJAFAD_02507	ILGHGKEH_01408
dagK_2	-	-	-	-	-	-	DNIFGHKD_02251	-	-	ILGHGKEH_02715
dan	-	GMODNCHE_01469	EODEGNPB_01593	PGHGPLOC_03584	AJFKMFBO_00410	PBJMDMIF_03943	-	-	-	-
dap	-	GMODNCHE_04732	EODEGNPB_01298	PGHGPLOC_00524	-	-	-	-	-	-
dapA_1	-	-	EODEGNPB_00985	PGHGPLOC_04751	AJFKMFBO_02847	PBJMDMIF_00349	-	-	-	-
dapA_2	AJEIIPEB_03633	GMODNCHE_03064	EODEGNPB_03624	PGHGPLOC_01169	AJFKMFBO_04107	PBJMDMIF_01716	DNIFGHKD_00485	INOLKCBL_03603	AMAJAFAD_02180	ILGHGKEH_01071
dapA_3	-	-	-	-	-	-	DNIFGHKD_04085	-	-	-
dapA_4	-	-	-	-	-	-	DNIFGHKD_04294	-	-	ILGHGKEH_04151
dapA_5	-	-	-	-	-	-	-	-	-	ILGHGKEH_03287
dapB	AJEIIPEB_04802	GMODNCHE_03056	EODEGNPB_03632	PGHGPLOC_01161	AJFKMFBO_04117	PBJMDMIF_01707	DNIFGHKD_00493	INOLKCBL_03597	AMAJAFAD_02188	ILGHGKEH_01079
dapC	-	GMODNCHE_02005	EODEGNPB_00079	PGHGPLOC_00159	AJFKMFBO_01618	PBJMDMIF_00916	DNIFGHKD_02397	INOLKCBL_02567	AMAJAFAD_00380	ILGHGKEH_02866
dapD	AJEIIPEB_00527	GMODNCHE_04217	EODEGNPB_03780	PGHGPLOC_00658	AJFKMFBO_00898	PBJMDMIF_01320	DNIFGHKD_01208	INOLKCBL_03020	AMAJAFAD_00865	ILGHGKEH_01832
dapE_1	AJEIIPEB_00523	GMODNCHE_04216	EODEGNPB_03779	PGHGPLOC_00659	AJFKMFBO_00899	PBJMDMIF_01321	DNIFGHKD_01206	INOLKCBL_03021	AMAJAFAD_00866	ILGHGKEH_01830
dapE_2	AJEIIPEB_04928	GMODNCHE_02449	EODEGNPB_04575	PGHGPLOC_01502	AJFKMFBO_01977	PBJMDMIF_02079	DNIFGHKD_07301	INOLKCBL_03898	AMAJAFAD_01685	ILGHGKEH_06789
dapE_4	-	-	-	-	-	-	DNIFGHKD_08923	-	-	-
dapF	AJEIIPEB_01580	GMODNCHE_03105	EODEGNPB_03584	PGHGPLOC_01209	AJFKMFBO_04070	PBJMDMIF_01754	DNIFGHKD_00455	INOLKCBL_03632	AMAJAFAD_02144	ILGHGKEH_01041
dapH	-	-	EODEGNPB_01811	-	-	-	-	-	-	-
dapH_1	-	-	-	-	-	-	DNIFGHKD_00742	-	-	ILGHGKEH_01332
dapH_2	-	-	-	-	-	-	-	INOLKCBL_04154	-	-
dapH_3	-	-	-	-	-	-	DNIFGHKD_01848	-	-	-
dapL	AJEIIPEB_04812	GMODNCHE_04228	EODEGNPB_04114	PGHGPLOC_00647	AJFKMFBO_02353	PBJMDMIF_01310	DNIFGHKD_01221	INOLKCBL_03014	AMAJAFAD_00855	ILGHGKEH_01861
dap_1	-	-	-	-	-	-	-	INOLKCBL_03157	-	-
dap_2	-	-	-	-	-	-	DNIFGHKD_01640	-	-	ILGHGKEH_02196
dap_3	-	-	-	-	-	-	DNIFGHKD_03411	-	-	ILGHGKEH_03743
dap_4	-	-	-	-	-	-	DNIFGHKD_04504	-	-	-
dap_5	-	-	-	-	-	-	DNIFGHKD_07791	-	-	ILGHGKEH_00337
dapb1	AJEIIPEB_03778	GMODNCHE_01857	EODEGNPB_00197	PGHGPLOC_04927	AJFKMFBO_01509	PBJMDMIF_00779	DNIFGHKD_02526	INOLKCBL_02436	AMAJAFAD_00257	ILGHGKEH_02994
dasC	-	GMODNCHE_01511	-	-	-	-	-	-	AMAJAFAD_03605	ILGHGKEH_02691
dasC_1	-	-	-	-	-	-	DNIFGHKD_01560	-	-	ILGHGKEH_02107
dasC_2	-	-	-	-	-	-	DNIFGHKD_04966	INOLKCBL_02960	-	-
dasR	-	-	-	-	-	-	DNIFGHKD_06586	-	-	ILGHGKEH_06085
dasR_2	-	-	-	-	-	-	DNIFGHKD_07686	-	-	-
dauA	-	-	EODEGNPB_03972	PGHGPLOC_01094	-	PBJMDMIF_01655	-	-	-	-
dauA_1	-	-	-	-	-	-	DNIFGHKD_06169	-	-	ILGHGKEH_05765
dauA_2	-	GMODNCHE_04992	-	-	-	PBJMDMIF_02144	DNIFGHKD_08715	-	-	-
dauE	-	-	-	-	-	-	DNIFGHKD_01938	-	-	-
davD	-	GMODNCHE_04847	-	-	-	-	-	-	-	-
davT	AJEIIPEB_03309	-	-	-	-	-	-	-	AMAJAFAD_01031	-
dcd	AJEIIPEB_00164	GMODNCHE_01705	EODEGNPB_01038	PGHGPLOC_03345	AJFKMFBO_02992	PBJMDMIF_03769	DNIFGHKD_01882	INOLKCBL_01069	AMAJAFAD_03443	ILGHGKEH_02445
dctA	-	GMODNCHE_00781	EODEGNPB_04498	PGHGPLOC_02094	AJFKMFBO_02551	PBJMDMIF_02621	DNIFGHKD_06321	-	AMAJAFAD_00974	ILGHGKEH_05879
dctA1	-	-	-	-	-	-	DNIFGHKD_02533	-	-	ILGHGKEH_03009
dctA2	-	GMODNCHE_01861	EODEGNPB_00184	PGHGPLOC_04948	AJFKMFBO_01512	PBJMDMIF_00791	DNIFGHKD_02522	-	-	ILGHGKEH_02989
dctA_1	-	-	-	-	-	-	-	-	-	ILGHGKEH_02126
dctA_2	-	-	-	-	-	PBJMDMIF_00804	-	-	-	-
dctA_3	-	-	-	-	-	-	DNIFGHKD_05349	-	-	ILGHGKEH_04560
dctA_4	-	-	-	-	-	-	-	-	-	ILGHGKEH_05871
dcuB	-	GMODNCHE_00598	-	-	-	-	-	-	-	-
dcuR	-	GMODNCHE_01859	EODEGNPB_00186	PGHGPLOC_04946	AJFKMFBO_01510	PBJMDMIF_00789	DNIFGHKD_02524	-	-	ILGHGKEH_02991
dcuR_1	-	-	-	-	-	-	DNIFGHKD_00565	-	-	ILGHGKEH_01145
dcuR_2	-	-	-	-	-	PBJMDMIF_00802	-	-	-	-
dcuS	-	GMODNCHE_01860	EODEGNPB_00185	PGHGPLOC_04947	-	PBJMDMIF_00790	-	-	-	-
dcuS_2	-	-	-	-	AJFKMFBO_01511	PBJMDMIF_00803	-	-	-	-
dcyD	-	GMODNCHE_01835	EODEGNPB_00211	PGHGPLOC_04906	AJFKMFBO_01502	PBJMDMIF_00773	-	-	-	-
dddD	-	-	-	-	-	-	DNIFGHKD_00110	-	-	-
ddh	-	-	EODEGNPB_02070	-	-	PBJMDMIF_02746	-	-	-	-
ddl	AJEIIPEB_03921	GMODNCHE_03357	EODEGNPB_04452	PGHGPLOC_02358	AJFKMFBO_03510	PBJMDMIF_02910	DNIFGHKD_00656	INOLKCBL_04638	AMAJAFAD_02324	ILGHGKEH_01246
ddl_2	-	-	-	-	-	-	DNIFGHKD_03334	-	-	ILGHGKEH_03657
ddmA1	AJEIIPEB_00293	-	-	-	-	-	-	-	-	-
ddmA1_2	-	-	-	-	-	-	DNIFGHKD_05423	-	-	ILGHGKEH_04634
ddmB	-	-	-	-	-	-	DNIFGHKD_05003	-	-	-
ddn	AJEIIPEB_03382	GMODNCHE_05685	EODEGNPB_00903	PGHGPLOC_04831	AJFKMFBO_01439	PBJMDMIF_00701	DNIFGHKD_02658	INOLKCBL_02331	AMAJAFAD_00198	ILGHGKEH_03142
ddn_1	-	GMODNCHE_00013	EODEGNPB_01902	PGHGPLOC_03215	AJFKMFBO_03111	PBJMDMIF_03635	-	-	-	-
ddn_2	-	-	-	-	-	-	DNIFGHKD_05818	-	AMAJAFAD_03196	ILGHGKEH_05454
ddn_3	-	-	-	-	-	-	DNIFGHKD_03716	-	-	ILGHGKEH_04087
ddpA	-	-	-	-	-	-	-	-	-	ILGHGKEH_02263
ddpA_1	-	-	EODEGNPB_04170	-	-	PBJMDMIF_00102	-	-	-	-
ddpA_2	-	-	-	-	AJFKMFBO_02267	-	-	-	-	-
ddpA_4	-	GMODNCHE_01472	EODEGNPB_01592	PGHGPLOC_03583	AJFKMFBO_00411	PBJMDMIF_03942	-	-	-	-
ddpC	AJEIIPEB_04416	-	-	-	-	-	-	-	-	-
ddpC_1	-	-	-	-	-	-	-	-	-	ILGHGKEH_02261
ddpC_2	-	-	-	-	-	-	DNIFGHKD_03630	-	-	ILGHGKEH_03974
ddpC_3	-	-	-	-	-	-	DNIFGHKD_05795	INOLKCBL_00785	AMAJAFAD_03206	ILGHGKEH_05431
ddpD	-	-	EODEGNPB_00497	PGHGPLOC_03837	-	PBJMDMIF_04138	-	-	-	-
deaD_1	AJEIIPEB_03300	GMODNCHE_02865	EODEGNPB_04420	PGHGPLOC_00732	AJFKMFBO_00959	PBJMDMIF_01387	DNIFGHKD_01133	INOLKCBL_03088	AMAJAFAD_00932	ILGHGKEH_01756
deaD_2	AJEIIPEB_03507	GMODNCHE_00597	EODEGNPB_02387	PGHGPLOC_02701	-	PBJMDMIF_03184	DNIFGHKD_00885	INOLKCBL_04896	AMAJAFAD_02582	ILGHGKEH_01481
deaD_3	-	GMODNCHE_05930	EODEGNPB_00393	PGHGPLOC_01639	AJFKMFBO_03330	PBJMDMIF_02284	-	-	-	-
deaD_4	-	-	-	PGHGPLOC_02993	-	-	-	-	-	-
deaD_5	-	-	-	-	-	-	DNIFGHKD_08072	-	-	-
dedA	-	GMODNCHE_01790	EODEGNPB_01958	PGHGPLOC_03268	-	PBJMDMIF_03687	DNIFGHKD_01712	-	AMAJAFAD_03322	ILGHGKEH_02284
dedA_2	-	GMODNCHE_04147	-	-	-	-	-	-	-	-
def	AJEIIPEB_00208	GMODNCHE_00048	EODEGNPB_03436	PGHGPLOC_03180	AJFKMFBO_03141	PBJMDMIF_03605	DNIFGHKD_05839	INOLKCBL_00757	AMAJAFAD_03157	ILGHGKEH_05476
def_1	-	-	-	-	-	-	DNIFGHKD_03774	-	-	ILGHGKEH_04527
def_2	AJEIIPEB_04444	-	-	-	-	-	-	-	-	-
degA	-	-	-	PGHGPLOC_04481	-	-	-	-	-	-
degA_1	-	-	-	-	-	-	DNIFGHKD_03674	-	-	-
degA_2	-	-	-	-	-	-	DNIFGHKD_02093	-	-	ILGHGKEH_02538
degQ	AJEIIPEB_02003	-	-	-	-	-	-	-	-	-
degU	-	-	EODEGNPB_00690	-	AJFKMFBO_03427	-	-	-	-	-
degU_1	-	GMODNCHE_03759	-	PGHGPLOC_04328	-	PBJMDMIF_00330	-	-	-	-
degU_2	-	-	-	PGHGPLOC_04433	-	-	DNIFGHKD_03354	INOLKCBL_02089	-	ILGHGKEH_03677
degU_3	-	-	-	-	-	-	DNIFGHKD_02182	INOLKCBL_01169	AMAJAFAD_03578	ILGHGKEH_02634
degU_4	-	-	-	-	-	-	-	-	AMAJAFAD_03951	-
dehH1	-	-	-	-	-	-	-	-	-	ILGHGKEH_04973
deoA	AJEIIPEB_01876	-	-	-	-	-	DNIFGHKD_00908	INOLKCBL_04917	AMAJAFAD_02603	ILGHGKEH_01514
deoC	AJEIIPEB_02378	GMODNCHE_00115	EODEGNPB_03363	PGHGPLOC_03105	AJFKMFBO_00799	PBJMDMIF_03550	DNIFGHKD_05966	INOLKCBL_00640	AMAJAFAD_03064	ILGHGKEH_05558
deoR	-	-	-	-	-	-	DNIFGHKD_04963	INOLKCBL_02963	-	-
der	AJEIIPEB_03139	GMODNCHE_05970	EODEGNPB_00358	PGHGPLOC_01675	AJFKMFBO_03289	PBJMDMIF_02317	DNIFGHKD_07270	INOLKCBL_04235	AMAJAFAD_01641	ILGHGKEH_06758
derI1	AJEIIPEB_04922	-	-	-	-	-	-	-	-	ILGHGKEH_05103
derK	AJEIIPEB_04923	-	-	-	-	-	-	-	-	-
desA1	AJEIIPEB_00042	GMODNCHE_01920	EODEGNPB_00133	PGHGPLOC_00076	AJFKMFBO_01588	PBJMDMIF_00863	DNIFGHKD_02477	INOLKCBL_02494	AMAJAFAD_00335	ILGHGKEH_02942
desA1_1	-	-	-	-	-	-	DNIFGHKD_01304	-	-	ILGHGKEH_01947
desA1_2	AJEIIPEB_00549	-	-	-	-	-	-	-	-	-
desA1_3	-	-	-	-	-	-	-	-	AMAJAFAD_00499	ILGHGKEH_05395
desA3_1	AJEIIPEB_03060	GMODNCHE_03154	EODEGNPB_01144	PGHGPLOC_02611	AJFKMFBO_03974	PBJMDMIF_03097	DNIFGHKD_00823	INOLKCBL_04826	AMAJAFAD_02518	ILGHGKEH_01419
desA3_2	AJEIIPEB_03062	GMODNCHE_03155	EODEGNPB_01145	PGHGPLOC_02610	AJFKMFBO_03975	PBJMDMIF_03096	DNIFGHKD_00822	INOLKCBL_04825	AMAJAFAD_02517	ILGHGKEH_01418
desA3_3	-	-	EODEGNPB_01042	-	-	-	DNIFGHKD_04449	-	AMAJAFAD_03499	ILGHGKEH_04970
desA3_4	-	-	-	-	-	-	DNIFGHKD_06400	-	-	ILGHGKEH_05944
desA3_5	AJEIIPEB_05114	-	-	-	-	-	-	-	-	-
desA3_6	-	-	-	-	-	-	-	-	-	ILGHGKEH_05089
desK	-	GMODNCHE_01968	-	-	-	-	-	-	-	-
desK_1	-	-	-	-	-	-	DNIFGHKD_07831	-	-	ILGHGKEH_00385
desR	-	GMODNCHE_01967	-	-	-	-	DNIFGHKD_02409	-	-	ILGHGKEH_02881
devR	-	GMODNCHE_02212	EODEGNPB_02539	PGHGPLOC_00321	AJFKMFBO_01711	PBJMDMIF_01043	DNIFGHKD_05758	INOLKCBL_02731	AMAJAFAD_00501	ILGHGKEH_05397
devR_2	-	GMODNCHE_02317	EODEGNPB_01748	PGHGPLOC_00751	-	-	-	-	-	-
devR_3	-	-	-	-	-	-	DNIFGHKD_08718	-	-	-
devS	-	GMODNCHE_02216	EODEGNPB_02534	PGHGPLOC_00322	AJFKMFBO_01712	PBJMDMIF_01046	-	-	-	-
devS_1	-	-	EODEGNPB_01743	-	-	-	-	-	-	-
devS_2	-	-	-	-	-	-	DNIFGHKD_08716	-	-	ILGHGKEH_00482
dgoA	-	-	-	-	-	-	DNIFGHKD_06685	-	-	ILGHGKEH_06191
dgoD	-	-	-	-	-	-	DNIFGHKD_06684	-	-	ILGHGKEH_06190
dgoK1	-	-	-	-	-	-	DNIFGHKD_06686	-	-	ILGHGKEH_06192
dgoT	-	-	-	-	-	-	DNIFGHKD_04831	-	AMAJAFAD_03999	ILGHGKEH_00067
dgoT_1	-	-	-	-	-	-	DNIFGHKD_01947	-	-	-
dgoT_2	-	-	-	-	-	-	DNIFGHKD_06683	-	-	ILGHGKEH_06189
dgoT_3	-	-	-	-	-	-	-	-	-	ILGHGKEH_07103
dgt	AJEIIPEB_03757	GMODNCHE_03899	EODEGNPB_02043	PGHGPLOC_02132	AJFKMFBO_02513	PBJMDMIF_02697	DNIFGHKD_06974	INOLKCBL_04577	AMAJAFAD_01320	ILGHGKEH_06455
dhaA	AJEIIPEB_00074	-	-	-	-	-	-	-	-	-
dhaA_1	-	-	-	PGHGPLOC_01796	-	-	-	-	-	-
dhaA_2	-	-	-	PGHGPLOC_03622	-	-	-	-	-	-
dhaK	-	GMODNCHE_01166	-	-	-	-	-	-	-	-
dhaL-2	-	GMODNCHE_01167	-	-	-	-	-	-	-	-
dhaT	AJEIIPEB_04170	GMODNCHE_00960	-	-	-	-	DNIFGHKD_01111	INOLKCBL_05078	-	ILGHGKEH_01733
dhaT_2	-	-	-	-	-	-	DNIFGHKD_02988	-	-	-
dhbA	-	-	EODEGNPB_00194	PGHGPLOC_04930	-	PBJMDMIF_00780	DNIFGHKD_02544	INOLKCBL_02426	-	ILGHGKEH_03024
dhbA_2	AJEIIPEB_01197	GMODNCHE_04281	EODEGNPB_03939	PGHGPLOC_00607	AJFKMFBO_02323	PBJMDMIF_01272	DNIFGHKD_02665	INOLKCBL_02522	-	ILGHGKEH_03149
dhbA_4	-	GMODNCHE_05909	-	-	-	-	DNIFGHKD_05053	-	-	ILGHGKEH_04389
dhbB	-	-	-	-	-	PBJMDMIF_00784	DNIFGHKD_05690	INOLKCBL_02897	AMAJAFAD_00776	ILGHGKEH_05325
dhbB_1	-	-	-	-	-	-	-	-	-	ILGHGKEH_05321
dhbE	-	-	EODEGNPB_00195	PGHGPLOC_04929	-	-	DNIFGHKD_02545	INOLKCBL_02425	-	ILGHGKEH_03025
dhbE_2	-	-	-	-	-	-	DNIFGHKD_04014	-	-	ILGHGKEH_00090
dhbE_3	-	-	-	-	-	-	DNIFGHKD_07622	-	-	-
dhbF	-	-	EODEGNPB_00192	PGHGPLOC_04932	-	-	-	-	-	-
dhbF_1	-	-	-	-	-	-	DNIFGHKD_07552	-	-	ILGHGKEH_00151
dhbF_2	AJEIIPEB_00579	-	-	-	-	-	-	-	-	-
dhbF_3	-	-	-	-	-	-	DNIFGHKD_02542	-	-	ILGHGKEH_03022
dhbF_4	-	-	-	-	-	-	DNIFGHKD_05689	-	-	ILGHGKEH_05324
dhbF_5	-	-	-	-	-	-	DNIFGHKD_05437	-	-	ILGHGKEH_04650
dhbF_6	-	-	-	-	-	-	DNIFGHKD_05492	-	-	-
dhmA	-	-	-	-	-	-	DNIFGHKD_02030	-	-	ILGHGKEH_00743
dhmA2_1	-	GMODNCHE_04477	-	-	-	-	-	-	-	-
dhmA2_2	-	GMODNCHE_05052	-	-	-	-	-	-	-	-
dhmA_1	AJEIIPEB_01923	-	-	-	-	-	-	-	-	-
dhmA_2	-	GMODNCHE_01231	EODEGNPB_02698	PGHGPLOC_01746	AJFKMFBO_02072	PBJMDMIF_02393	-	-	-	-
dinB1	AJEIIPEB_01973	GMODNCHE_00880	EODEGNPB_00836	PGHGPLOC_01988	AJFKMFBO_02651	PBJMDMIF_02527	DNIFGHKD_07112	INOLKCBL_04448	AMAJAFAD_01458	ILGHGKEH_06599
dinB1_1	-	-	-	-	-	-	DNIFGHKD_06424	-	AMAJAFAD_02821	ILGHGKEH_05963
dinB_1	-	-	-	-	-	-	-	-	AMAJAFAD_01219	-
dinB_2	AJEIIPEB_01846	GMODNCHE_00464	EODEGNPB_02451	PGHGPLOC_02767	-	-	DNIFGHKD_00960	INOLKCBL_04959	AMAJAFAD_02670	ILGHGKEH_01569
dinF	AJEIIPEB_02510	GMODNCHE_03043	EODEGNPB_03643	PGHGPLOC_01149	AJFKMFBO_04128	PBJMDMIF_01696	DNIFGHKD_00536	INOLKCBL_03577	AMAJAFAD_02206	ILGHGKEH_01115
dinG_1	AJEIIPEB_04615	GMODNCHE_02897	EODEGNPB_03666	PGHGPLOC_01012	AJFKMFBO_00757	PBJMDMIF_01587	DNIFGHKD_06694	INOLKCBL_03348	AMAJAFAD_01144	ILGHGKEH_06200
dinG_2	-	GMODNCHE_03893	EODEGNPB_02038	PGHGPLOC_02128	AJFKMFBO_02518	PBJMDMIF_02692	-	-	-	-
dinG_3	-	GMODNCHE_06147	-	-	-	-	-	-	-	-
dinG_4	-	-	-	-	AJFKMFBO_02784	-	-	-	-	-
dinG_5	-	-	-	-	AJFKMFBO_03461	-	-	-	-	-
dinG_6	-	-	EODEGNPB_02238	-	AJFKMFBO_03808	-	-	-	-	-
dipZ	AJEIIPEB_01830	GMODNCHE_00178	EODEGNPB_01370	PGHGPLOC_03027	AJFKMFBO_00856	PBJMDMIF_03493	DNIFGHKD_06027	INOLKCBL_00591	AMAJAFAD_02959	ILGHGKEH_05622
dipZ_2	-	-	-	-	-	-	DNIFGHKD_08550	-	-	-
disA	AJEIIPEB_02879	GMODNCHE_04862	EODEGNPB_03317	PGHGPLOC_04735	AJFKMFBO_01372	PBJMDMIF_00617	DNIFGHKD_03113	INOLKCBL_02222	AMAJAFAD_00060	ILGHGKEH_03401
dkgB	-	-	-	-	-	-	-	-	AMAJAFAD_01663	-
dksA	-	-	EODEGNPB_03074	PGHGPLOC_04291	-	-	DNIFGHKD_05426	-	-	ILGHGKEH_04638
dlaT	AJEIIPEB_03708	GMODNCHE_00804	EODEGNPB_04635	PGHGPLOC_02063	AJFKMFBO_02575	PBJMDMIF_02600	DNIFGHKD_07038	INOLKCBL_04517	AMAJAFAD_01389	ILGHGKEH_06524
dlaT_1	-	-	-	-	-	-	-	-	-	ILGHGKEH_00053
dltA_1	AJEIIPEB_01261	GMODNCHE_04945	EODEGNPB_03254	PGHGPLOC_04663	AJFKMFBO_02127	PBJMDMIF_00559	DNIFGHKD_03191	INOLKCBL_02183	AMAJAFAD_00011	ILGHGKEH_03465
dltA_11	-	-	-	-	-	-	DNIFGHKD_04134	-	-	ILGHGKEH_04776
dltA_13	-	-	-	-	-	-	-	-	-	ILGHGKEH_07164
dltA_2	-	GMODNCHE_01044	EODEGNPB_01826	PGHGPLOC_01932	-	-	-	-	-	-
dltA_3	-	GMODNCHE_02345	-	PGHGPLOC_01597	AJFKMFBO_03363	PBJMDMIF_02229	-	-	-	-
dltA_4	-	-	-	-	-	-	DNIFGHKD_02621	-	-	ILGHGKEH_03104
dltA_5	-	GMODNCHE_06108	-	PGHGPLOC_04872	-	-	-	-	-	-
dltA_6	-	-	-	-	-	-	-	-	AMAJAFAD_01781	-
dltA_7	-	-	-	-	-	-	DNIFGHKD_02238	-	-	ILGHGKEH_02703
dltA_8	-	-	-	-	-	-	-	-	-	ILGHGKEH_02704
dltA_9	-	-	-	-	-	-	DNIFGHKD_07898	-	-	ILGHGKEH_00404
dmdB	-	GMODNCHE_05048	-	PGHGPLOC_03865	AJFKMFBO_00280	PBJMDMIF_04157	-	-	-	-
dmdB_1	-	-	-	-	-	-	-	-	-	ILGHGKEH_04726
dmdB_2	-	-	-	-	AJFKMFBO_03232	-	-	-	-	-
dmdC	-	GMODNCHE_01663	EODEGNPB_00040	PGHGPLOC_03369	AJFKMFBO_02978	PBJMDMIF_03813	DNIFGHKD_02149	INOLKCBL_01129	AMAJAFAD_03536	ILGHGKEH_02600
dmdC_1	AJEIIPEB_01977	-	-	-	-	-	-	-	-	-
dmdC_2	AJEIIPEB_02381	-	-	-	-	-	DNIFGHKD_08874	INOLKCBL_02640	-	ILGHGKEH_06881
dmfA2	-	-	-	-	-	-	-	INOLKCBL_00166	-	-
dmg	AJEIIPEB_04342	-	-	-	-	-	DNIFGHKD_06248	-	-	ILGHGKEH_05852
dmlA	-	-	-	-	-	-	-	-	-	ILGHGKEH_06870
dmlR	-	-	-	-	-	-	-	-	-	ILGHGKEH_06871
dmoA	-	-	-	-	-	-	-	-	AMAJAFAD_00259	-
dmpI	-	GMODNCHE_01212	EODEGNPB_01714	-	AJFKMFBO_02046	PBJMDMIF_02422	DNIFGHKD_07171	INOLKCBL_04385	AMAJAFAD_01515	ILGHGKEH_06659
dmpM	AJEIIPEB_01916	-	-	-	-	-	-	-	-	-
dmpP	AJEIIPEB_00193	-	-	-	-	-	-	-	-	-
dmsA	-	GMODNCHE_05432	EODEGNPB_04614	PGHGPLOC_01287	AJFKMFBO_03684	PBJMDMIF_01834	DNIFGHKD_00372	INOLKCBL_03698	AMAJAFAD_01985	ILGHGKEH_00956
dnaA	AJEIIPEB_00893	GMODNCHE_03596	EODEGNPB_03217	PGHGPLOC_04041	AJFKMFBO_00167	PBJMDMIF_00001	DNIFGHKD_03959	INOLKCBL_01751	AMAJAFAD_04099	ILGHGKEH_04293
dnaB	AJEIIPEB_01784	GMODNCHE_04985	EODEGNPB_00570	PGHGPLOC_03910	AJFKMFBO_00255	PBJMDMIF_04186	DNIFGHKD_04247	INOLKCBL_01655	AMAJAFAD_03909	ILGHGKEH_05131
dnaB_1	-	GMODNCHE_04774	-	-	-	-	-	-	-	-
dnaB_3	-	GMODNCHE_05510	-	-	-	-	-	-	-	-
dnaC	-	-	-	-	AJFKMFBO_02772	-	-	-	-	-
dnaE1	AJEIIPEB_03724	GMODNCHE_00891	EODEGNPB_00845	PGHGPLOC_01978	AJFKMFBO_02659	PBJMDMIF_02512	DNIFGHKD_07120	INOLKCBL_04441	AMAJAFAD_01466	ILGHGKEH_06607
dnaE2	AJEIIPEB_01852	-	-	-	-	-	DNIFGHKD_00947	INOLKCBL_04945	AMAJAFAD_02634	ILGHGKEH_01555
dnaE2_2	-	-	-	-	-	-	-	INOLKCBL_04946	-	-
dnaG	AJEIIPEB_03758	GMODNCHE_03897	EODEGNPB_02042	PGHGPLOC_02131	AJFKMFBO_02515	PBJMDMIF_02695	DNIFGHKD_06976	INOLKCBL_04576	AMAJAFAD_01322	ILGHGKEH_06457
dnaG_2	-	GMODNCHE_05151	-	-	-	-	-	-	-	-
dnaJ	-	-	-	-	-	-	-	-	-	ILGHGKEH_00120
dnaJ1	AJEIIPEB_00185	GMODNCHE_01742	EODEGNPB_03725	PGHGPLOC_03306	AJFKMFBO_03027	PBJMDMIF_03731	DNIFGHKD_01749	INOLKCBL_00930	AMAJAFAD_03379	ILGHGKEH_02321
dnaJ2	AJEIIPEB_02944	GMODNCHE_03927	EODEGNPB_02061	PGHGPLOC_02157	AJFKMFBO_02491	PBJMDMIF_02736	DNIFGHKD_06944	INOLKCBL_04600	AMAJAFAD_01297	ILGHGKEH_06421
dnaK2	-	-	-	-	-	-	DNIFGHKD_04654	INOLKCBL_00032	-	ILGHGKEH_07095
dnaK_1	AJEIIPEB_00183	GMODNCHE_01740	EODEGNPB_03727	PGHGPLOC_03308	AJFKMFBO_03025	PBJMDMIF_03733	DNIFGHKD_01751	INOLKCBL_00932	AMAJAFAD_03381	ILGHGKEH_02323
dnaK_2	-	-	-	-	-	-	DNIFGHKD_01769	-	-	ILGHGKEH_02334
dnaK_3	-	-	-	-	-	-	DNIFGHKD_01779	-	-	ILGHGKEH_02345
dnaK_4	-	-	-	-	-	-	DNIFGHKD_08203	-	-	-
dnaN	AJEIIPEB_00894	GMODNCHE_03595	EODEGNPB_03218	PGHGPLOC_04042	AJFKMFBO_00166	PBJMDMIF_00002	DNIFGHKD_03958	INOLKCBL_01752	AMAJAFAD_04100	ILGHGKEH_04292
dnaX	AJEIIPEB_03270	GMODNCHE_03700	EODEGNPB_02858	PGHGPLOC_04425	AJFKMFBO_02733	PBJMDMIF_00398	DNIFGHKD_03357	INOLKCBL_02073	AMAJAFAD_04398	ILGHGKEH_03680
dnrC	-	GMODNCHE_05945	EODEGNPB_00377	PGHGPLOC_01658	AJFKMFBO_03307	PBJMDMIF_02299	-	-	-	-
dnrC_1	-	GMODNCHE_00113	EODEGNPB_03365	PGHGPLOC_03106	AJFKMFBO_00798	-	DNIFGHKD_05965	-	-	ILGHGKEH_05557
dnrC_2	-	-	EODEGNPB_03364	-	-	-	-	-	-	-
dnrD	-	-	-	-	-	-	DNIFGHKD_01835	-	-	ILGHGKEH_02411
dnrK	AJEIIPEB_03358	-	-	-	-	-	-	-	-	-
dntB_1	-	GMODNCHE_02279	-	-	-	-	-	-	-	-
dntB_2	-	-	-	-	-	-	DNIFGHKD_07401	-	-	ILGHGKEH_06922
doc	-	-	-	-	AJFKMFBO_00496	-	-	-	-	-
dop	AJEIIPEB_02612	GMODNCHE_02404	EODEGNPB_00650	PGHGPLOC_01544	AJFKMFBO_02148	PBJMDMIF_02129	DNIFGHKD_07346	INOLKCBL_04136	AMAJAFAD_01715	ILGHGKEH_06834
dosT	-	-	-	-	-	-	DNIFGHKD_05759	-	-	ILGHGKEH_05398
dpgD	-	GMODNCHE_00268	EODEGNPB_01454	PGHGPLOC_02936	AJFKMFBO_00516	PBJMDMIF_03408	DNIFGHKD_06130	-	AMAJAFAD_02866	ILGHGKEH_05729
dpgD_1	AJEIIPEB_00992	-	-	-	-	-	-	-	-	-
dpgD_2	-	GMODNCHE_06231	-	-	-	-	-	-	-	-
dpgD_3	AJEIIPEB_01077	-	-	-	-	-	-	-	-	-
dpgD_4	-	-	-	-	-	-	DNIFGHKD_05154	-	-	-
dpgD_6	-	-	-	-	-	-	DNIFGHKD_08064	-	-	-
dpgD_7	-	-	-	-	-	-	DNIFGHKD_08879	-	-	-
dpp5	-	GMODNCHE_03982	EODEGNPB_00244	PGHGPLOC_02214	AJFKMFBO_02441	PBJMDMIF_02789	DNIFGHKD_06867	-	-	ILGHGKEH_06337
dppA	-	-	-	-	-	PBJMDMIF_02671	-	-	-	-
dppA_1	-	-	EODEGNPB_01788	-	-	PBJMDMIF_01262	-	-	-	-
dppA_2	-	-	-	-	-	-	DNIFGHKD_06375	-	-	ILGHGKEH_05929
dppA_3	-	-	EODEGNPB_02338	PGHGPLOC_00775	-	-	-	-	-	-
dppA_4	-	-	EODEGNPB_03345	-	-	PBJMDMIF_02177	-	-	-	-
dppB_1	-	GMODNCHE_05623	EODEGNPB_04443	PGHGPLOC_04635	-	-	DNIFGHKD_03240	-	-	ILGHGKEH_03513
dppB_2	-	-	-	-	-	-	DNIFGHKD_03631	-	-	ILGHGKEH_03975
dppB_3	-	-	EODEGNPB_04321	-	-	-	-	-	-	-
dppB_4	-	-	-	-	-	-	DNIFGHKD_06356	-	-	ILGHGKEH_05911
dppC	-	-	-	-	AJFKMFBO_02818	-	-	-	-	-
dppD	-	-	-	-	-	-	DNIFGHKD_03629	-	-	ILGHGKEH_03973
dprA	-	GMODNCHE_02927	EODEGNPB_03800	PGHGPLOC_01043	AJFKMFBO_00732	PBJMDMIF_01613	DNIFGHKD_00612	-	AMAJAFAD_02266	ILGHGKEH_01199
dprE1	AJEIIPEB_00577	GMODNCHE_03831	EODEGNPB_01861	PGHGPLOC_04268	AJFKMFBO_01873	PBJMDMIF_00246	DNIFGHKD_03477	INOLKCBL_01976	AMAJAFAD_04303	ILGHGKEH_03830
dprE1_1	-	GMODNCHE_03200	-	-	-	-	-	-	-	-
dprE1_2	-	-	EODEGNPB_02971	-	-	-	-	-	-	-
dprE2	AJEIIPEB_00576	GMODNCHE_03832	EODEGNPB_01862	PGHGPLOC_04267	AJFKMFBO_01874	PBJMDMIF_00245	DNIFGHKD_03478	INOLKCBL_01975	AMAJAFAD_04302	ILGHGKEH_03831
dps	AJEIIPEB_02757	-	EODEGNPB_04434	PGHGPLOC_00716	-	PBJMDMIF_01368	DNIFGHKD_07932	INOLKCBL_00660	-	ILGHGKEH_00438
drdA	-	GMODNCHE_01448	EODEGNPB_01610	PGHGPLOC_03611	-	PBJMDMIF_03989	-	-	-	-
drrA_1	AJEIIPEB_01811	GMODNCHE_00195	EODEGNPB_01389	PGHGPLOC_03008	AJFKMFBO_00873	PBJMDMIF_03476	DNIFGHKD_06048	-	-	ILGHGKEH_05643
drrA_10	AJEIIPEB_01887	-	-	-	-	-	-	-	-	-
drrA_12	AJEIIPEB_02663	-	-	-	-	-	-	-	-	-
drrA_14	AJEIIPEB_03873	-	-	-	-	-	-	-	-	-
drrA_2	AJEIIPEB_00723	-	-	-	-	-	-	-	-	-
drrA_3	AJEIIPEB_04366	GMODNCHE_05410	EODEGNPB_03523	PGHGPLOC_01270	AJFKMFBO_04011	PBJMDMIF_01811	DNIFGHKD_00392	-	AMAJAFAD_02067	ILGHGKEH_00976
drrA_4	AJEIIPEB_01000	GMODNCHE_02507	EODEGNPB_01239	PGHGPLOC_01444	AJFKMFBO_03821	PBJMDMIF_02020	DNIFGHKD_00237	INOLKCBL_03833	AMAJAFAD_01862	ILGHGKEH_00581
drrA_5	-	GMODNCHE_04519	EODEGNPB_00322	PGHGPLOC_02304	-	PBJMDMIF_02867	-	-	-	-
drrA_6	-	GMODNCHE_00344	EODEGNPB_01521	PGHGPLOC_02873	AJFKMFBO_00980	PBJMDMIF_03351	DNIFGHKD_01047	INOLKCBL_05040	AMAJAFAD_02763	ILGHGKEH_01659
drrA_7	AJEIIPEB_03736	-	-	-	-	-	DNIFGHKD_07989	-	-	ILGHGKEH_00656
drrA_8	AJEIIPEB_01374	-	-	-	-	-	-	-	-	-
drrB_1	AJEIIPEB_00910	-	-	-	-	-	DNIFGHKD_03066	INOLKCBL_02256	AMAJAFAD_00098	ILGHGKEH_03355
drrB_10	AJEIIPEB_03872	-	-	-	-	-	-	-	-	-
drrB_2	-	-	-	-	AJFKMFBO_00979	PBJMDMIF_03352	-	-	-	-
drrB_3	AJEIIPEB_04367	GMODNCHE_05409	EODEGNPB_03524	PGHGPLOC_01269	AJFKMFBO_04012	PBJMDMIF_01810	DNIFGHKD_00393	-	AMAJAFAD_02068	ILGHGKEH_00977
drrB_4	-	GMODNCHE_00343	EODEGNPB_01520	PGHGPLOC_02874	-	-	-	-	-	-
drrB_5	-	-	-	-	-	-	-	-	-	ILGHGKEH_03026
drrB_6	AJEIIPEB_03735	-	-	-	-	-	DNIFGHKD_07988	-	-	ILGHGKEH_00657
drrB_7	AJEIIPEB_01812	GMODNCHE_00194	EODEGNPB_01388	PGHGPLOC_03009	AJFKMFBO_00872	PBJMDMIF_03477	DNIFGHKD_06047	-	-	ILGHGKEH_05642
drrB_8	-	-	-	-	-	-	-	-	-	ILGHGKEH_06221
drrB_9	AJEIIPEB_01982	-	-	-	-	-	-	-	AMAJAFAD_04449	-
drrC	-	GMODNCHE_00342	EODEGNPB_01519	PGHGPLOC_02875	-	-	-	-	-	-
drrC_1	AJEIIPEB_00006	-	-	-	-	-	-	-	-	-
drrC_2	AJEIIPEB_00721	-	-	-	-	-	-	-	-	-
drrC_3	AJEIIPEB_00724	-	-	-	-	-	-	-	-	-
drrC_4	AJEIIPEB_01041	-	-	-	-	-	-	-	-	-
drrC_5	AJEIIPEB_01889	-	-	-	-	-	-	-	-	-
dtd	AJEIIPEB_01924	GMODNCHE_00376	EODEGNPB_01548	PGHGPLOC_02846	AJFKMFBO_01006	PBJMDMIF_03325	DNIFGHKD_01020	INOLKCBL_05013	AMAJAFAD_02731	ILGHGKEH_01633
dthD	-	-	-	-	-	-	-	-	-	ILGHGKEH_05102
dtpT	AJEIIPEB_00703	GMODNCHE_01607	EODEGNPB_03134	PGHGPLOC_03432	AJFKMFBO_02924	PBJMDMIF_03861	DNIFGHKD_02191	INOLKCBL_01175	AMAJAFAD_03588	ILGHGKEH_02648
dtpT_2	-	-	-	-	-	-	-	-	-	ILGHGKEH_04761
dus	AJEIIPEB_00043	GMODNCHE_01919	EODEGNPB_00134	PGHGPLOC_00075	AJFKMFBO_01587	PBJMDMIF_00862	DNIFGHKD_02478	INOLKCBL_02493	AMAJAFAD_00334	ILGHGKEH_02943
dut	AJEIIPEB_02570	GMODNCHE_05397	EODEGNPB_03535	PGHGPLOC_01258	AJFKMFBO_04023	PBJMDMIF_01798	DNIFGHKD_00404	INOLKCBL_03678	AMAJAFAD_02077	ILGHGKEH_00988
dxr	AJEIIPEB_00734	GMODNCHE_02946	EODEGNPB_03818	PGHGPLOC_01061	AJFKMFBO_00716	PBJMDMIF_01630	DNIFGHKD_00595	INOLKCBL_03546	AMAJAFAD_02244	ILGHGKEH_01181
dxs	AJEIIPEB_04363	GMODNCHE_05412	EODEGNPB_03520	PGHGPLOC_01272	AJFKMFBO_04009	PBJMDMIF_01813	DNIFGHKD_00390	INOLKCBL_03689	AMAJAFAD_02065	ILGHGKEH_00974
dxs_1	-	-	-	-	-	-	-	INOLKCBL_01125	-	-
dxs_2	-	-	-	-	-	-	DNIFGHKD_04551	-	-	-
eamA	AJEIIPEB_02476	-	-	-	-	-	DNIFGHKD_03338	-	AMAJAFAD_04419	ILGHGKEH_03660
eccA1	-	-	-	-	-	PBJMDMIF_03840	-	-	-	-
eccA3	-	-	-	-	-	-	-	INOLKCBL_01160	-	-
eccB1	-	-	-	-	-	-	DNIFGHKD_01009	-	-	ILGHGKEH_01622
eccB3	-	GMODNCHE_00391	EODEGNPB_01561	PGHGPLOC_02833	AJFKMFBO_01020	PBJMDMIF_03312	-	-	-	-
eccC	-	GMODNCHE_00394	EODEGNPB_01564	PGHGPLOC_02830	AJFKMFBO_01023	PBJMDMIF_03309	DNIFGHKD_01006	-	AMAJAFAD_02713	ILGHGKEH_01619
eccD1	-	GMODNCHE_00393	EODEGNPB_01563	PGHGPLOC_02831	AJFKMFBO_01022	PBJMDMIF_03310	-	-	-	-
eccD5	AJEIIPEB_02669	-	-	-	-	-	-	-	-	-
ecfA2	-	-	-	-	-	-	-	-	-	ILGHGKEH_04879
ecfA3	-	-	-	-	-	-	-	-	-	ILGHGKEH_04880
ecfT	-	GMODNCHE_01585	EODEGNPB_03161	PGHGPLOC_03447	-	-	DNIFGHKD_05737	-	-	ILGHGKEH_05373
ecfT_1	-	-	-	-	-	-	-	-	-	ILGHGKEH_04878
echA6	-	GMODNCHE_02118	EODEGNPB_02597	PGHGPLOC_00262	AJFKMFBO_01681	PBJMDMIF_00999	DNIFGHKD_02308	INOLKCBL_02666	AMAJAFAD_00458	ILGHGKEH_02771
echA8_1	-	-	-	-	-	-	DNIFGHKD_02921	-	-	ILGHGKEH_00727
echA8_2	AJEIIPEB_04071	GMODNCHE_02684	EODEGNPB_02187	PGHGPLOC_00948	AJFKMFBO_01167	PBJMDMIF_01522	DNIFGHKD_06602	INOLKCBL_03290	AMAJAFAD_01083	ILGHGKEH_06102
echA8_3	AJEIIPEB_01253	GMODNCHE_04929	EODEGNPB_03267	PGHGPLOC_04682	AJFKMFBO_02121	PBJMDMIF_00566	DNIFGHKD_03174	INOLKCBL_02188	AMAJAFAD_00021	ILGHGKEH_03449
echA8_4	-	GMODNCHE_06214	-	-	-	-	DNIFGHKD_05082	-	-	ILGHGKEH_04417
echA8_5	AJEIIPEB_04281	-	-	-	-	-	-	INOLKCBL_03280	-	-
ecm	-	-	-	-	-	-	DNIFGHKD_04428	-	-	-
ecsA	-	-	-	-	-	-	DNIFGHKD_08584	-	-	-
ectA	-	GMODNCHE_03967	EODEGNPB_02103	PGHGPLOC_02198	AJFKMFBO_02455	PBJMDMIF_02775	DNIFGHKD_06887	-	AMAJAFAD_01255	ILGHGKEH_06362
ectB	AJEIIPEB_03935	GMODNCHE_03968	EODEGNPB_02104	PGHGPLOC_02199	AJFKMFBO_02454	PBJMDMIF_02776	DNIFGHKD_06886	INOLKCBL_03483	AMAJAFAD_01254	ILGHGKEH_06361
ectC	AJEIIPEB_03936	GMODNCHE_03969	EODEGNPB_02105	PGHGPLOC_02200	AJFKMFBO_02453	PBJMDMIF_02777	DNIFGHKD_06885	INOLKCBL_03482	AMAJAFAD_01253	ILGHGKEH_06360
ectD	-	-	-	PGHGPLOC_04894	-	PBJMDMIF_00760	-	-	-	-
ectD_1	-	-	-	-	-	-	DNIFGHKD_02402	INOLKCBL_02565	AMAJAFAD_00374	ILGHGKEH_02874
ectD_2	-	-	-	-	-	-	DNIFGHKD_02947	-	-	ILGHGKEH_03259
ectP	-	-	-	-	-	-	-	INOLKCBL_02477	AMAJAFAD_01205	-
eda	-	-	-	-	-	-	DNIFGHKD_05643	-	-	ILGHGKEH_05276
edd	-	GMODNCHE_05115	-	-	-	-	DNIFGHKD_05642	-	-	ILGHGKEH_05275
efeN	AJEIIPEB_03157	GMODNCHE_04683	EODEGNPB_03850	PGHGPLOC_00481	AJFKMFBO_00639	PBJMDMIF_01164	DNIFGHKD_01501	-	-	ILGHGKEH_02040
efeN_1	-	GMODNCHE_02096	EODEGNPB_02625	PGHGPLOC_00242	AJFKMFBO_01675	PBJMDMIF_00981	-	-	-	-
efeN_2	-	-	-	-	-	-	DNIFGHKD_08442	-	-	-
efeO	AJEIIPEB_03158	GMODNCHE_04684	EODEGNPB_03849	PGHGPLOC_00482	AJFKMFBO_00638	PBJMDMIF_01165	DNIFGHKD_01500	-	-	ILGHGKEH_02039
efeU	AJEIIPEB_03159	GMODNCHE_04685	EODEGNPB_03848	PGHGPLOC_00483	AJFKMFBO_00637	PBJMDMIF_01166	DNIFGHKD_01499	-	-	ILGHGKEH_02038
efp	AJEIIPEB_02446	GMODNCHE_02588	EODEGNPB_04076	PGHGPLOC_01382	AJFKMFBO_03750	PBJMDMIF_01907	DNIFGHKD_00285	INOLKCBL_03779	AMAJAFAD_01912	ILGHGKEH_00630
efpA_1	AJEIIPEB_02526	GMODNCHE_02989	EODEGNPB_03987	PGHGPLOC_01108	AJFKMFBO_00680	PBJMDMIF_01668	DNIFGHKD_00568	INOLKCBL_03564	AMAJAFAD_02222	ILGHGKEH_01148
efpA_2	-	-	-	-	-	-	DNIFGHKD_05650	-	AMAJAFAD_03744	ILGHGKEH_05283
efpA_3	-	-	-	-	-	-	DNIFGHKD_07274	-	-	ILGHGKEH_06762
efpA_4	-	-	-	-	-	-	-	-	AMAJAFAD_03442	-
egtA	-	GMODNCHE_04670	EODEGNPB_03865	PGHGPLOC_00467	AJFKMFBO_00662	PBJMDMIF_01149	-	-	-	-
egtB	AJEIIPEB_00792	GMODNCHE_04671	EODEGNPB_03864	PGHGPLOC_00468	AJFKMFBO_00661	PBJMDMIF_01150	DNIFGHKD_01543	-	AMAJAFAD_00658	ILGHGKEH_02090
egtC	-	GMODNCHE_04672	EODEGNPB_03863	PGHGPLOC_00469	AJFKMFBO_00660	PBJMDMIF_01151	-	-	-	-
egtC_1	-	-	-	-	-	-	DNIFGHKD_01332	-	-	ILGHGKEH_01977
egtC_2	-	-	-	-	-	-	DNIFGHKD_01542	-	-	ILGHGKEH_02089
egtC_3	AJEIIPEB_02027	-	-	-	-	-	DNIFGHKD_03845	INOLKCBL_02692	-	ILGHGKEH_03004
egtD	AJEIIPEB_00790	GMODNCHE_04673	EODEGNPB_03862	PGHGPLOC_00470	AJFKMFBO_00659	PBJMDMIF_01152	DNIFGHKD_01541	-	AMAJAFAD_00660	ILGHGKEH_02088
ehpR	-	GMODNCHE_05889	-	-	-	-	-	-	-	-
eis	-	-	-	-	-	-	DNIFGHKD_06330	-	-	ILGHGKEH_05887
embB	AJEIIPEB_00572	GMODNCHE_03398	EODEGNPB_02135	PGHGPLOC_04240	AJFKMFBO_00006	PBJMDMIF_00220	DNIFGHKD_03484	INOLKCBL_01961	AMAJAFAD_04297	ILGHGKEH_03839
embC	AJEIIPEB_00573	-	-	-	-	-	-	-	-	-
embC_1	-	GMODNCHE_03397	EODEGNPB_04697	PGHGPLOC_04241	AJFKMFBO_00005	PBJMDMIF_00221	DNIFGHKD_03483	INOLKCBL_01962	AMAJAFAD_04298	ILGHGKEH_03838
embC_2	-	-	-	-	-	-	DNIFGHKD_06344	-	-	ILGHGKEH_05899
emrB	-	-	-	-	-	-	-	-	-	ILGHGKEH_02272
emrE_2	-	GMODNCHE_04844	-	-	-	-	-	-	-	-
emrY	-	GMODNCHE_02106	EODEGNPB_02604	PGHGPLOC_00254	AJFKMFBO_01678	PBJMDMIF_00992	-	-	-	-
emrY_1	AJEIIPEB_00444	GMODNCHE_04958	-	PGHGPLOC_03950	AJFKMFBO_00227	PBJMDMIF_04212	DNIFGHKD_07951	-	-	ILGHGKEH_00467
end	AJEIIPEB_04320	GMODNCHE_02861	EODEGNPB_04416	PGHGPLOC_00736	-	PBJMDMIF_01391	DNIFGHKD_06170	INOLKCBL_03097	AMAJAFAD_00947	ILGHGKEH_05766
eno	AJEIIPEB_03161	GMODNCHE_04687	EODEGNPB_03846	PGHGPLOC_00485	AJFKMFBO_00635	PBJMDMIF_01168	DNIFGHKD_01497	INOLKCBL_02857	AMAJAFAD_00677	ILGHGKEH_02036
eno_2	-	-	-	-	AJFKMFBO_02265	-	-	-	-	-
eno_3	-	-	-	-	AJFKMFBO_03224	-	-	-	-	-
entA	-	-	-	-	-	-	DNIFGHKD_04296	-	-	ILGHGKEH_04149
entF	-	GMODNCHE_06139	-	-	-	-	-	-	-	-
entS	AJEIIPEB_05101	GMODNCHE_02059	EODEGNPB_02656	PGHGPLOC_00210	AJFKMFBO_01656	PBJMDMIF_00958	DNIFGHKD_02346	INOLKCBL_02633	AMAJAFAD_00426	ILGHGKEH_02809
entS_2	-	-	EODEGNPB_01086	PGHGPLOC_00200	-	PBJMDMIF_00948	DNIFGHKD_02361	-	AMAJAFAD_00416	ILGHGKEH_02830
entS_3	-	-	EODEGNPB_00188	PGHGPLOC_04936	-	-	DNIFGHKD_02538	INOLKCBL_02432	-	ILGHGKEH_03018
entS_4	-	GMODNCHE_03737	EODEGNPB_00989	PGHGPLOC_04378	AJFKMFBO_02844	PBJMDMIF_00353	DNIFGHKD_03698	INOLKCBL_01881	-	ILGHGKEH_04047
entS_5	-	-	-	-	-	-	-	-	-	ILGHGKEH_04912
entS_6	-	-	-	-	-	-	DNIFGHKD_05687	-	AMAJAFAD_03698	ILGHGKEH_05322
ephA_1	AJEIIPEB_01306	GMODNCHE_05610	EODEGNPB_03121	PGHGPLOC_04592	AJFKMFBO_01100	PBJMDMIF_00514	DNIFGHKD_03247	-	AMAJAFAD_04474	ILGHGKEH_03520
ephA_2	-	-	-	-	-	-	DNIFGHKD_04059	INOLKCBL_01715	-	ILGHGKEH_04349
ephA_3	-	GMODNCHE_02676	-	-	-	-	DNIFGHKD_06609	-	-	ILGHGKEH_06112
ephA_4	-	GMODNCHE_04481	EODEGNPB_00299	PGHGPLOC_02280	AJFKMFBO_02393	PBJMDMIF_02847	DNIFGHKD_06728	-	-	ILGHGKEH_06236
ephA_5	-	GMODNCHE_04296	-	PGHGPLOC_00591	-	PBJMDMIF_01456	-	-	-	-
ephD_1	-	-	-	-	-	-	DNIFGHKD_03899	-	-	ILGHGKEH_04237
ephD_2	-	GMODNCHE_03589	EODEGNPB_03223	PGHGPLOC_04048	AJFKMFBO_00160	PBJMDMIF_00008	DNIFGHKD_03952	-	AMAJAFAD_04106	ILGHGKEH_04286
ephD_3	-	-	-	-	-	-	-	-	AMAJAFAD_04200	-
ephG	-	GMODNCHE_04744	EODEGNPB_03189	PGHGPLOC_00532	-	-	-	-	-	-
ephG_1	AJEIIPEB_00946	-	-	-	-	-	-	-	-	-
ephG_2	AJEIIPEB_01525	-	-	-	-	-	-	-	-	-
epi	AJEIIPEB_05236	GMODNCHE_02885	EODEGNPB_03651	PGHGPLOC_01000	AJFKMFBO_00778	PBJMDMIF_01572	DNIFGHKD_06679	INOLKCBL_03340	AMAJAFAD_01134	ILGHGKEH_06185
era	AJEIIPEB_02937	GMODNCHE_03919	EODEGNPB_02053	PGHGPLOC_02149	AJFKMFBO_02499	PBJMDMIF_02716	DNIFGHKD_06951	INOLKCBL_04592	AMAJAFAD_01304	ILGHGKEH_06430
espG1	-	GMODNCHE_03435	EODEGNPB_04660	-	-	-	-	-	-	-
espG3	-	-	-	PGHGPLOC_04203	-	-	-	-	-	-
espI	-	-	-	-	-	-	DNIFGHKD_06030	INOLKCBL_00588	AMAJAFAD_02956	ILGHGKEH_05625
espI_2	-	-	-	-	-	-	DNIFGHKD_08677	-	-	-
espR	AJEIIPEB_01236	GMODNCHE_04615	EODEGNPB_03936	PGHGPLOC_00399	AJFKMFBO_01757	PBJMDMIF_01094	DNIFGHKD_01610	-	AMAJAFAD_00598	ILGHGKEH_02163
espR_1	-	-	-	-	-	-	-	INOLKCBL_05144	-	-
espR_2	-	GMODNCHE_05780	-	-	AJFKMFBO_01273	-	-	-	-	-
estB	-	-	-	-	AJFKMFBO_00607	PBJMDMIF_01196	-	-	-	-
esxA	-	GMODNCHE_00397	EODEGNPB_01567	PGHGPLOC_02827	AJFKMFBO_01026	PBJMDMIF_03306	-	-	-	-
esxB	-	GMODNCHE_00396	EODEGNPB_01566	PGHGPLOC_02828	AJFKMFBO_01025	PBJMDMIF_03307	-	-	-	-
esxE	-	-	-	-	-	-	-	-	AMAJAFAD_00513	-
esxU	-	-	-	-	-	-	-	INOLKCBL_04993	-	-
etfA	AJEIIPEB_02730	GMODNCHE_03310	EODEGNPB_02790	PGHGPLOC_02402	AJFKMFBO_03557	PBJMDMIF_02960	DNIFGHKD_00700	INOLKCBL_04688	AMAJAFAD_02366	ILGHGKEH_01290
etfB	AJEIIPEB_02731	GMODNCHE_03309	EODEGNPB_02791	PGHGPLOC_02403	AJFKMFBO_03558	PBJMDMIF_02961	DNIFGHKD_00701	INOLKCBL_04689	AMAJAFAD_02367	ILGHGKEH_01291
ethA	-	-	-	-	-	-	DNIFGHKD_04803	-	AMAJAFAD_03817	-
ethA_1	AJEIIPEB_00226	-	-	-	-	-	-	-	-	-
ethA_2	AJEIIPEB_02343	-	-	-	-	-	-	-	-	-
ethR	-	GMODNCHE_01372	EODEGNPB_01697	PGHGPLOC_03709	-	-	-	-	-	-
ethR_1	-	GMODNCHE_01049	-	-	-	-	-	-	-	-
ettA_2	AJEIIPEB_00804	GMODNCHE_04655	EODEGNPB_03897	PGHGPLOC_00438	AJFKMFBO_01788	PBJMDMIF_01128	DNIFGHKD_01569	INOLKCBL_02813	AMAJAFAD_00640	ILGHGKEH_02118
ettA_3	AJEIIPEB_04930	-	-	-	-	-	-	-	-	-
ettA_4	AJEIIPEB_03659	GMODNCHE_04397	EODEGNPB_00277	PGHGPLOC_02255	AJFKMFBO_02402	PBJMDMIF_02830	DNIFGHKD_06802	INOLKCBL_03420	AMAJAFAD_01206	ILGHGKEH_06268
eutB	AJEIIPEB_00650	GMODNCHE_00313	EODEGNPB_01495	PGHGPLOC_03889	-	-	DNIFGHKD_01088	INOLKCBL_01434	AMAJAFAD_02826	ILGHGKEH_01704
eutC	AJEIIPEB_00649	GMODNCHE_00314	EODEGNPB_01496	-	-	-	DNIFGHKD_01087	-	AMAJAFAD_02825	ILGHGKEH_01703
eutD	-	-	-	-	-	-	DNIFGHKD_04112	-	-	ILGHGKEH_04749
exoA	-	GMODNCHE_00510	EODEGNPB_02420	PGHGPLOC_02734	AJFKMFBO_03863	PBJMDMIF_03236	DNIFGHKD_00918	INOLKCBL_04926	AMAJAFAD_02614	ILGHGKEH_01524
expZ	-	GMODNCHE_04831	EODEGNPB_03852	PGHGPLOC_00480	-	PBJMDMIF_01162	-	-	-	-
expZ_1	-	-	-	-	-	PBJMDMIF_01039	-	-	-	-
exuR	-	-	-	-	-	-	DNIFGHKD_06831	-	-	ILGHGKEH_06300
exuT	-	-	-	-	-	-	DNIFGHKD_05719	-	AMAJAFAD_03693	ILGHGKEH_05354
exuT_1	-	GMODNCHE_01341	-	PGHGPLOC_03731	-	PBJMDMIF_04077	-	-	-	-
exuT_2	-	-	-	-	-	-	DNIFGHKD_04825	-	-	ILGHGKEH_00064
exuT_3	-	-	-	-	-	-	-	-	-	ILGHGKEH_02463
exuT_4	-	-	-	-	-	-	DNIFGHKD_04839	-	-	-
exuT_5	-	-	-	PGHGPLOC_03931	-	-	DNIFGHKD_04850	-	-	ILGHGKEH_04383
exuT_6	-	-	-	-	-	-	DNIFGHKD_04860	-	-	-
exuT_7	-	-	-	-	-	-	DNIFGHKD_06274	-	-	-
exuT_8	-	-	-	-	-	-	DNIFGHKD_06280	-	-	-
exuT_9	-	-	-	-	-	-	DNIFGHKD_08066	-	-	-
fabD	AJEIIPEB_01458	GMODNCHE_00678	EODEGNPB_00003	PGHGPLOC_02118	AJFKMFBO_02530	PBJMDMIF_02642	DNIFGHKD_06990	INOLKCBL_04552	AMAJAFAD_01354	ILGHGKEH_06475
fabG1	AJEIIPEB_04115	GMODNCHE_02483	EODEGNPB_01212	PGHGPLOC_01469	AJFKMFBO_03844	PBJMDMIF_02048	DNIFGHKD_00217	INOLKCBL_03853	AMAJAFAD_01840	ILGHGKEH_00561
fabG1_2	-	-	-	-	-	-	DNIFGHKD_05276	-	-	-
fabG1_3	-	-	-	-	-	-	DNIFGHKD_08118	-	-	-
fabG2_1	-	GMODNCHE_00186	EODEGNPB_01381	PGHGPLOC_03017	AJFKMFBO_00865	PBJMDMIF_03484	-	-	-	-
fabG2_2	-	GMODNCHE_01395	EODEGNPB_01659	PGHGPLOC_03683	-	-	DNIFGHKD_01379	-	AMAJAFAD_00689	ILGHGKEH_02023
fabG2_3	AJEIIPEB_01222	GMODNCHE_05663	EODEGNPB_00219	PGHGPLOC_04813	AJFKMFBO_01427	PBJMDMIF_00689	DNIFGHKD_02784	INOLKCBL_02286	AMAJAFAD_00152	ILGHGKEH_03235
fabG2_4	-	-	-	-	-	-	-	-	AMAJAFAD_01174	-
fabG2_5	-	-	-	-	-	-	DNIFGHKD_04729	-	AMAJAFAD_03679	-
fabG3	-	-	EODEGNPB_00478	PGHGPLOC_03808	AJFKMFBO_00299	PBJMDMIF_04123	-	-	-	-
fabG3_1	-	-	-	-	-	PBJMDMIF_00076	-	-	-	-
fabG3_2	AJEIIPEB_03099	-	-	-	-	-	-	-	-	-
fabG3_3	AJEIIPEB_04988	-	-	-	-	-	-	-	-	-
fabG_1	-	-	-	-	-	-	-	-	-	ILGHGKEH_00042
fabG_10	-	GMODNCHE_02169	-	-	-	-	-	-	-	ILGHGKEH_06880
fabG_11	-	GMODNCHE_04939	EODEGNPB_03258	PGHGPLOC_04669	-	-	-	-	-	-
fabG_12	-	GMODNCHE_02702	-	-	-	-	-	-	-	-
fabG_13	-	GMODNCHE_06207	-	-	-	-	DNIFGHKD_05076	-	-	ILGHGKEH_04411
fabG_14	-	GMODNCHE_05374	-	-	-	-	-	-	-	-
fabG_15	-	-	-	-	-	-	DNIFGHKD_05102	-	-	ILGHGKEH_04436
fabG_16	-	-	-	-	-	-	DNIFGHKD_05103	-	-	ILGHGKEH_04437
fabG_17	-	GMODNCHE_06211	-	-	-	-	DNIFGHKD_05080	-	-	ILGHGKEH_04415
fabG_19	-	-	-	-	-	-	DNIFGHKD_05377	-	-	-
fabG_2	-	GMODNCHE_01940	EODEGNPB_00114	PGHGPLOC_00102	AJFKMFBO_01600	PBJMDMIF_00880	DNIFGHKD_02439	-	-	ILGHGKEH_02920
fabG_20	-	-	-	-	-	-	-	-	-	ILGHGKEH_04874
fabG_22	-	-	-	-	-	-	DNIFGHKD_05939	-	-	-
fabG_25	-	-	-	-	-	-	DNIFGHKD_06520	-	-	ILGHGKEH_06016
fabG_27	-	-	-	-	-	-	DNIFGHKD_07377	-	-	-
fabG_29	-	-	-	-	-	-	DNIFGHKD_07623	-	-	-
fabG_3	-	-	EODEGNPB_01093	-	-	-	-	-	-	-
fabG_30	-	-	-	-	-	-	DNIFGHKD_08875	-	-	ILGHGKEH_06882
fabG_31	-	-	-	-	-	-	DNIFGHKD_09060	-	-	-
fabG_4	AJEIIPEB_02760	GMODNCHE_01600	EODEGNPB_03137	PGHGPLOC_03434	AJFKMFBO_03459	-	DNIFGHKD_05674	INOLKCBL_01405	-	ILGHGKEH_05309
fabG_5	AJEIIPEB_03562	GMODNCHE_02495	EODEGNPB_01224	PGHGPLOC_01457	AJFKMFBO_03833	PBJMDMIF_02033	-	-	-	-
fabG_6	-	-	-	-	-	-	DNIFGHKD_02582	-	-	ILGHGKEH_03063
fabG_7	-	GMODNCHE_01639	-	-	-	-	DNIFGHKD_07498	-	-	ILGHGKEH_00231
fabG_8	-	GMODNCHE_01797	EODEGNPB_01950	PGHGPLOC_03261	-	-	-	-	-	-
fabG_9	AJEIIPEB_01108	GMODNCHE_06176	EODEGNPB_02668	PGHGPLOC_03975	AJFKMFBO_00210	PBJMDMIF_04227	DNIFGHKD_04065	INOLKCBL_01713	AMAJAFAD_04023	ILGHGKEH_04355
fabH1	-	-	-	-	-	-	-	-	AMAJAFAD_03736	-
fabH_1	-	GMODNCHE_01593	EODEGNPB_03148	PGHGPLOC_02070	-	PBJMDMIF_02211	-	-	AMAJAFAD_00360	-
fabH_2	-	GMODNCHE_01667	EODEGNPB_00036	PGHGPLOC_03365	AJFKMFBO_02982	PBJMDMIF_03809	-	INOLKCBL_01127	-	-
fabH_3	-	-	-	-	-	-	-	-	-	ILGHGKEH_00478
fabL	-	-	-	-	-	-	-	-	AMAJAFAD_04315	-
fabR	-	-	-	PGHGPLOC_02279	-	PBJMDMIF_02844	DNIFGHKD_06729	INOLKCBL_03392	AMAJAFAD_01185	ILGHGKEH_06237
fac-dex	-	GMODNCHE_01447	-	PGHGPLOC_03612	-	-	-	-	-	-
fadA5_1	-	GMODNCHE_01417	EODEGNPB_01639	PGHGPLOC_03663	AJFKMFBO_00374	PBJMDMIF_04018	DNIFGHKD_01351	INOLKCBL_03457	AMAJAFAD_00706	ILGHGKEH_01996
fadA5_2	AJEIIPEB_01237	GMODNCHE_05686	EODEGNPB_00904	PGHGPLOC_04832	AJFKMFBO_01440	PBJMDMIF_00702	DNIFGHKD_02657	INOLKCBL_02332	AMAJAFAD_00199	ILGHGKEH_03141
fadA5_3	-	GMODNCHE_02612	EODEGNPB_04056	PGHGPLOC_01352	-	-	-	-	-	-
fadA5_4	-	-	-	-	-	-	-	-	AMAJAFAD_04012	-
fadA5_6	-	GMODNCHE_06208	-	-	-	-	DNIFGHKD_05077	-	-	ILGHGKEH_04412
fadA_1	AJEIIPEB_00970	GMODNCHE_04709	EODEGNPB_03826	PGHGPLOC_00501	AJFKMFBO_00625	PBJMDMIF_01182	DNIFGHKD_01326	-	AMAJAFAD_00741	ILGHGKEH_01969
fadA_10	-	GMODNCHE_02168	-	-	-	-	-	-	-	ILGHGKEH_06879
fadA_11	-	-	-	-	-	PBJMDMIF_00825	DNIFGHKD_05303	-	-	ILGHGKEH_04371
fadA_12	-	-	-	-	-	-	-	-	-	ILGHGKEH_06984
fadA_13	-	-	-	-	-	PBJMDMIF_00050	DNIFGHKD_07607	-	-	-
fadA_14	-	-	-	-	-	-	DNIFGHKD_07971	-	-	-
fadA_15	-	-	-	-	-	-	DNIFGHKD_08293	-	-	-
fadA_2	-	GMODNCHE_01419	EODEGNPB_01637	PGHGPLOC_03661	AJFKMFBO_00376	PBJMDMIF_04016	-	-	-	-
fadA_3	-	-	EODEGNPB_04285	PGHGPLOC_04841	AJFKMFBO_02257	PBJMDMIF_00712	DNIFGHKD_03607	INOLKCBL_01907	-	ILGHGKEH_03955
fadA_4	AJEIIPEB_03271	GMODNCHE_03693	EODEGNPB_02862	PGHGPLOC_04435	AJFKMFBO_02731	PBJMDMIF_00406	DNIFGHKD_03353	INOLKCBL_02091	AMAJAFAD_04399	ILGHGKEH_03675
fadA_5	-	-	-	-	-	-	DNIFGHKD_04214	-	-	ILGHGKEH_05177
fadA_6	-	GMODNCHE_02878	EODEGNPB_04431	PGHGPLOC_00719	-	-	-	-	-	-
fadA_7	AJEIIPEB_00418	-	-	-	-	-	DNIFGHKD_04476	-	-	-
fadA_8	-	GMODNCHE_03870	-	-	-	-	-	-	-	-
fadA_9	-	-	-	-	-	-	DNIFGHKD_05720	INOLKCBL_01586	AMAJAFAD_03692	ILGHGKEH_05355
fadB	-	GMODNCHE_00584	EODEGNPB_02399	PGHGPLOC_02713	AJFKMFBO_03883	PBJMDMIF_03195	DNIFGHKD_00898	INOLKCBL_04906	AMAJAFAD_02593	ILGHGKEH_01504
fadB2_1	AJEIIPEB_01991	GMODNCHE_00094	EODEGNPB_03382	PGHGPLOC_03123	AJFKMFBO_02889	PBJMDMIF_03566	DNIFGHKD_05891	INOLKCBL_00684	AMAJAFAD_03087	ILGHGKEH_05530
fadB2_2	-	GMODNCHE_01489	EODEGNPB_01578	PGHGPLOC_03563	AJFKMFBO_00420	PBJMDMIF_03929	DNIFGHKD_02243	INOLKCBL_01319	AMAJAFAD_03622	ILGHGKEH_02707
fadB2_4	-	-	-	-	-	-	DNIFGHKD_08835	-	-	-
fadB_1	-	-	-	-	-	-	DNIFGHKD_07945	-	-	ILGHGKEH_00453
fadB_2	AJEIIPEB_03517	-	-	-	-	-	-	-	-	-
fadB_3	-	-	-	PGHGPLOC_03930	-	-	DNIFGHKD_04851	-	-	-
fadB_4	-	-	-	-	-	PBJMDMIF_03217	-	-	-	-
fadB_5	-	-	-	-	-	-	DNIFGHKD_08065	-	-	ILGHGKEH_05048
fadB_6	-	-	-	-	-	-	DNIFGHKD_08138	-	-	-
fadD	-	-	-	PGHGPLOC_03594	-	-	-	-	-	-
fadD3_1	AJEIIPEB_04177	GMODNCHE_00318	EODEGNPB_01499	PGHGPLOC_02893	AJFKMFBO_00548	PBJMDMIF_03373	DNIFGHKD_01084	INOLKCBL_05054	AMAJAFAD_02813	ILGHGKEH_01700
fadD3_2	-	GMODNCHE_05661	EODEGNPB_00221	PGHGPLOC_04811	AJFKMFBO_01425	PBJMDMIF_00687	-	-	-	-
fadD3_3	-	GMODNCHE_05908	-	-	-	-	DNIFGHKD_05052	-	-	ILGHGKEH_04388
fadD3_4	-	-	-	-	-	-	DNIFGHKD_05414	INOLKCBL_01529	-	ILGHGKEH_04624
fadD3_5	-	-	-	-	-	-	-	-	-	ILGHGKEH_05041
fadD_1	-	-	-	-	-	-	DNIFGHKD_01145	-	-	ILGHGKEH_01768
fadD_2	-	-	-	-	-	-	-	INOLKCBL_01584	-	-
fadD_3	-	-	-	-	-	-	DNIFGHKD_05722	-	AMAJAFAD_03690	ILGHGKEH_05357
fadD_4	-	-	-	-	-	-	DNIFGHKD_05267	-	-	ILGHGKEH_04506
fadD_6	-	-	-	-	-	-	DNIFGHKD_06638	-	-	ILGHGKEH_06144
fadH	AJEIIPEB_04124	GMODNCHE_04489	EODEGNPB_00306	PGHGPLOC_02287	AJFKMFBO_02390	PBJMDMIF_02852	DNIFGHKD_06724	-	AMAJAFAD_01181	ILGHGKEH_06232
fadH_1	-	-	-	-	AJFKMFBO_03333	PBJMDMIF_00907	-	-	-	ILGHGKEH_02077
fadH_2	-	-	-	-	-	-	DNIFGHKD_04045	-	-	ILGHGKEH_04338
fadH_3	-	GMODNCHE_06219	-	-	-	-	DNIFGHKD_05089	-	-	ILGHGKEH_04425
fadH_4	-	-	-	-	-	-	DNIFGHKD_05665	INOLKCBL_01442	AMAJAFAD_03718	ILGHGKEH_05299
fadI	AJEIIPEB_00663	GMODNCHE_01659	EODEGNPB_00044	PGHGPLOC_03374	AJFKMFBO_02976	PBJMDMIF_03815	DNIFGHKD_02152	INOLKCBL_01134	AMAJAFAD_03540	ILGHGKEH_02604
fadJ_1	-	-	EODEGNPB_02334	PGHGPLOC_00780	-	PBJMDMIF_03958	-	-	-	-
fadJ_2	AJEIIPEB_03272	GMODNCHE_03692	EODEGNPB_02863	PGHGPLOC_04436	AJFKMFBO_02730	PBJMDMIF_00407	DNIFGHKD_03352	INOLKCBL_02092	AMAJAFAD_04400	ILGHGKEH_03674
fadJ_3	AJEIIPEB_04244	-	-	-	-	-	-	-	-	-
fadK_1	-	GMODNCHE_00087	EODEGNPB_03392	PGHGPLOC_03133	-	PBJMDMIF_03570	-	-	-	-
fadK_2	-	-	EODEGNPB_03495	PGHGPLOC_03521	-	-	-	-	-	-
fadK_3	-	GMODNCHE_04876	EODEGNPB_03310	PGHGPLOC_04726	-	-	-	-	-	-
fadK_4	-	GMODNCHE_05906	-	-	-	-	-	-	-	-
fadK_5	-	GMODNCHE_05923	-	-	-	-	-	-	-	-
fadK_7	-	GMODNCHE_06229	-	-	-	-	-	-	-	-
fadR	-	-	-	-	-	-	-	INOLKCBL_01443	-	-
fas5	-	-	-	-	-	-	DNIFGHKD_07885	-	-	ILGHGKEH_00390
fatB	-	-	EODEGNPB_00246	PGHGPLOC_02216	-	-	DNIFGHKD_06866	-	-	ILGHGKEH_06336
fatC	-	-	-	PGHGPLOC_03980	-	PBJMDMIF_04231	-	INOLKCBL_01353	-	-
fatD	-	-	-	PGHGPLOC_03979	-	PBJMDMIF_04230	-	INOLKCBL_01352	-	-
fatE	-	-	-	PGHGPLOC_03981	-	PBJMDMIF_04232	-	INOLKCBL_01354	-	-
fba	AJEIIPEB_00268	GMODNCHE_01792	EODEGNPB_01955	PGHGPLOC_03266	AJFKMFBO_03070	PBJMDMIF_03684	DNIFGHKD_01710	INOLKCBL_00867	AMAJAFAD_03320	ILGHGKEH_02282
fbiA	AJEIIPEB_05228	GMODNCHE_00661	EODEGNPB_01119	PGHGPLOC_02637	AJFKMFBO_03948	PBJMDMIF_03123	DNIFGHKD_00846	INOLKCBL_04850	AMAJAFAD_02541	ILGHGKEH_01442
fbiB	AJEIIPEB_05229	GMODNCHE_00660	EODEGNPB_01118	PGHGPLOC_02638	AJFKMFBO_03947	PBJMDMIF_03124	DNIFGHKD_00847	INOLKCBL_04851	AMAJAFAD_02542	ILGHGKEH_01443
fbiB_1	-	-	-	PGHGPLOC_00816	-	-	-	-	-	-
fbiB_2	-	-	-	-	-	-	-	-	AMAJAFAD_03957	-
fbiB_3	-	-	-	-	-	-	DNIFGHKD_04624	-	-	-
fbiC	AJEIIPEB_04814	GMODNCHE_04230	EODEGNPB_04112	PGHGPLOC_00643	AJFKMFBO_02349	PBJMDMIF_01306	DNIFGHKD_01224	INOLKCBL_03012	AMAJAFAD_00852	ILGHGKEH_01864
fbiC_2	-	-	-	-	-	-	DNIFGHKD_04620	-	-	-
fbiD	-	GMODNCHE_03355	EODEGNPB_04643	-	AJFKMFBO_03512	PBJMDMIF_02912	-	-	-	-
fbiD_1	-	GMODNCHE_02288	-	-	-	-	-	-	-	-
fbiD_2	-	-	-	-	-	-	DNIFGHKD_04622	-	-	-
fbpA_1	-	GMODNCHE_02064	EODEGNPB_02652	PGHGPLOC_00214	AJFKMFBO_01659	PBJMDMIF_00961	-	-	-	-
fbpA_2	-	GMODNCHE_03709	EODEGNPB_04725	-	AJFKMFBO_02830	PBJMDMIF_00374	DNIFGHKD_08500	-	-	-
fbpA_3	-	-	-	-	-	-	DNIFGHKD_03428	-	AMAJAFAD_04338	ILGHGKEH_03762
fbpA_4	-	GMODNCHE_00075	EODEGNPB_03411	PGHGPLOC_03152	AJFKMFBO_02878	PBJMDMIF_03580	-	-	-	-
fbpA_5	AJEIIPEB_00082	GMODNCHE_03201	-	PGHGPLOC_02569	-	-	-	-	-	-
fbpA_6	-	-	-	-	-	-	DNIFGHKD_05870	-	AMAJAFAD_03119	ILGHGKEH_05508
fbpA_8	-	GMODNCHE_04724	-	-	-	-	-	-	-	-
fbpB	-	GMODNCHE_00008	EODEGNPB_01907	PGHGPLOC_03220	AJFKMFBO_03106	PBJMDMIF_03640	-	-	-	-
fbpB_1	-	-	-	-	-	-	DNIFGHKD_02377	INOLKCBL_02543	AMAJAFAD_00351	ILGHGKEH_02846
fbpB_2	-	-	-	-	-	-	DNIFGHKD_03493	-	AMAJAFAD_04288	ILGHGKEH_03848
fbpC	AJEIIPEB_00561	GMODNCHE_03407	EODEGNPB_02126	PGHGPLOC_04231	AJFKMFBO_00014	PBJMDMIF_00212	DNIFGHKD_03494	INOLKCBL_01952	AMAJAFAD_04287	ILGHGKEH_03849
fbpC2	-	GMODNCHE_03711	-	-	AJFKMFBO_02832	PBJMDMIF_00372	-	-	-	-
fbpC_1	-	GMODNCHE_01942	EODEGNPB_00112	PGHGPLOC_00104	AJFKMFBO_01602	PBJMDMIF_00882	-	-	-	-
fbpC_2	-	GMODNCHE_04723	EODEGNPB_01306	PGHGPLOC_00516	AJFKMFBO_00612	-	-	-	-	-
fbpC_3	-	GMODNCHE_05464	-	PGHGPLOC_01317	AJFKMFBO_03708	PBJMDMIF_01863	-	-	-	-
fbpC_4	-	GMODNCHE_06289	-	-	-	-	-	-	-	-
fbpC_5	-	GMODNCHE_06299	-	-	-	-	-	-	-	-
fcbB2	-	-	-	-	-	-	DNIFGHKD_04844	-	-	-
fchA	-	-	-	-	-	-	DNIFGHKD_06247	-	-	ILGHGKEH_05851
fcl	-	-	-	-	-	-	DNIFGHKD_01807	-	-	ILGHGKEH_02379
fdhA	-	GMODNCHE_01986	-	-	-	-	-	-	-	-
fdhD	AJEIIPEB_04397	GMODNCHE_03985	EODEGNPB_00248	PGHGPLOC_02218	AJFKMFBO_02438	PBJMDMIF_02792	-	INOLKCBL_03463	AMAJAFAD_01239	ILGHGKEH_06334
fdhD_1	-	-	-	-	-	-	DNIFGHKD_05342	-	-	ILGHGKEH_04555
fdhD_2	AJEIIPEB_04936	-	-	-	-	-	-	-	-	-
fdhF	-	-	-	-	-	-	DNIFGHKD_05937	-	-	-
fdnH	-	-	-	PGHGPLOC_00458	-	-	-	INOLKCBL_03401	-	-
fdoG	-	-	-	-	-	-	-	INOLKCBL_03402	-	-
fdoH	-	-	-	PGHGPLOC_00459	-	-	-	-	-	-
fdr_2	-	-	-	-	-	-	DNIFGHKD_05002	-	-	-
fdr_3	-	-	-	-	-	-	DNIFGHKD_06250	-	-	ILGHGKEH_05854
fdx	AJEIIPEB_00632	-	-	-	-	-	-	-	-	-
fdxA	AJEIIPEB_04813	GMODNCHE_04229	EODEGNPB_04113	PGHGPLOC_00646	AJFKMFBO_02352	PBJMDMIF_01309	DNIFGHKD_01222	INOLKCBL_03013	AMAJAFAD_00854	ILGHGKEH_01862
fdxA_2	-	-	-	-	-	-	DNIFGHKD_02321	-	AMAJAFAD_00451	ILGHGKEH_02784
feaB	-	GMODNCHE_01369	EODEGNPB_02865	-	-	PBJMDMIF_02681	-	-	-	-
feaB_1	-	-	-	-	-	-	DNIFGHKD_02830	-	-	-
feaB_3	-	-	-	-	-	-	DNIFGHKD_05006	-	-	-
feaR	-	-	-	-	-	-	-	INOLKCBL_01557	-	-
feaR_1	-	-	-	-	-	-	DNIFGHKD_04557	-	-	-
feaR_2	-	-	-	-	-	-	DNIFGHKD_04911	-	-	-
fecE	-	-	-	-	-	PBJMDMIF_00125	-	-	AMAJAFAD_02993	-
fecE_2	-	GMODNCHE_01852	EODEGNPB_00203	PGHGPLOC_04921	AJFKMFBO_01504	PBJMDMIF_00775	-	-	-	-
fecE_3	-	-	EODEGNPB_00880	-	AJFKMFBO_02238	-	-	-	-	-
fepB	-	GMODNCHE_03706	-	PGHGPLOC_04407	-	PBJMDMIF_00377	-	-	-	-
fepB_1	-	-	-	-	-	-	-	-	AMAJAFAD_01743	-
fepB_2	-	-	-	-	-	PBJMDMIF_00799	-	-	-	-
fepC	-	-	-	-	AJFKMFBO_03103	PBJMDMIF_03643	-	INOLKCBL_00804	AMAJAFAD_03227	-
fepC_1	-	GMODNCHE_04589	EODEGNPB_04526	PGHGPLOC_00373	-	-	-	-	-	-
fepC_2	-	-	EODEGNPB_00975	PGHGPLOC_03070	-	-	-	-	-	-
fepD	-	-	EODEGNPB_00973	PGHGPLOC_03072	-	-	-	-	-	-
fepG	-	-	EODEGNPB_00974	PGHGPLOC_03071	-	-	-	-	-	-
fepG_1	AJEIIPEB_00777	-	-	-	-	-	-	-	-	-
fepG_2	AJEIIPEB_04664	-	-	-	-	-	-	-	-	-
fes	-	GMODNCHE_03705	-	PGHGPLOC_04408	-	PBJMDMIF_00378	-	-	-	-
fetB	-	GMODNCHE_05032	EODEGNPB_00522	PGHGPLOC_03879	AJFKMFBO_00268	PBJMDMIF_04166	DNIFGHKD_02422	-	-	ILGHGKEH_02895
ffh	AJEIIPEB_05004	GMODNCHE_04552	EODEGNPB_00332	PGHGPLOC_02318	AJFKMFBO_02369	PBJMDMIF_02875	DNIFGHKD_00629	INOLKCBL_03514	AMAJAFAD_02288	ILGHGKEH_01219
fgd1	AJEIIPEB_00236	GMODNCHE_00011	EODEGNPB_01904	PGHGPLOC_03217	-	PBJMDMIF_03637	-	INOLKCBL_00778	-	-
fgd1_1	-	-	-	-	-	-	DNIFGHKD_06902	-	AMAJAFAD_00685	ILGHGKEH_06377
fgd1_2	-	-	EODEGNPB_01737	PGHGPLOC_01850	-	PBJMDMIF_02435	-	-	-	-
fgd1_3	-	-	-	-	-	-	-	INOLKCBL_02670	-	-
fgd2	-	GMODNCHE_00969	-	-	-	-	-	-	-	-
fgd_1	AJEIIPEB_04940	-	-	-	-	-	-	INOLKCBL_00458	-	-
fgd_10	-	-	-	-	-	-	DNIFGHKD_06259	-	-	ILGHGKEH_00006
fgd_11	AJEIIPEB_04019	-	-	-	-	-	-	-	-	-
fgd_12	-	-	-	-	-	-	DNIFGHKD_06414	-	-	ILGHGKEH_05957
fgd_13	AJEIIPEB_04915	-	-	-	-	-	-	-	-	-
fgd_14	-	-	-	-	-	-	DNIFGHKD_07626	-	-	-
fgd_15	-	-	-	-	-	-	DNIFGHKD_07655	-	-	-
fgd_2	-	GMODNCHE_01399	EODEGNPB_01655	PGHGPLOC_03679	AJFKMFBO_00360	PBJMDMIF_04033	DNIFGHKD_01375	INOLKCBL_00921	-	ILGHGKEH_02019
fgd_3	-	-	-	PGHGPLOC_00123	AJFKMFBO_00500	-	-	-	-	-
fgd_4	AJEIIPEB_00565	GMODNCHE_03403	EODEGNPB_02130	PGHGPLOC_04235	-	-	DNIFGHKD_03489	-	AMAJAFAD_04292	ILGHGKEH_03844
fgd_5	AJEIIPEB_01531	GMODNCHE_03450	EODEGNPB_04582	PGHGPLOC_04188	AJFKMFBO_00049	PBJMDMIF_00177	DNIFGHKD_03532	INOLKCBL_01889	AMAJAFAD_04249	ILGHGKEH_03888
fgd_6	AJEIIPEB_01971	-	-	-	-	-	-	-	-	-
fgd_7	-	GMODNCHE_05107	EODEGNPB_00454	PGHGPLOC_03785	-	-	-	-	-	-
fgd_8	-	GMODNCHE_00072	-	-	-	-	DNIFGHKD_07798	INOLKCBL_03646	-	ILGHGKEH_00344
fgd_9	AJEIIPEB_03896	GMODNCHE_06190	EODEGNPB_00602	PGHGPLOC_03959	AJFKMFBO_00217	PBJMDMIF_04221	DNIFGHKD_04215	INOLKCBL_01700	AMAJAFAD_03958	ILGHGKEH_05176
fhaA	-	GMODNCHE_03560	EODEGNPB_04118	PGHGPLOC_04071	AJFKMFBO_00134	PBJMDMIF_00034	-	-	-	-
fhaB	AJEIIPEB_02130	GMODNCHE_03561	EODEGNPB_04117	PGHGPLOC_04070	AJFKMFBO_00135	PBJMDMIF_00033	DNIFGHKD_03925	INOLKCBL_01791	AMAJAFAD_04152	ILGHGKEH_04258
fieF	-	-	-	-	-	-	-	INOLKCBL_02047	-	-
fimA	-	GMODNCHE_04816	EODEGNPB_03332	PGHGPLOC_04755	AJFKMFBO_01386	PBJMDMIF_00639	-	-	-	-
fitB	-	-	-	-	-	-	DNIFGHKD_03797	-	-	-
fkbP	AJEIIPEB_05141	GMODNCHE_02062	EODEGNPB_02653	PGHGPLOC_00213	AJFKMFBO_01658	PBJMDMIF_00960	DNIFGHKD_02343	INOLKCBL_02638	AMAJAFAD_00429	ILGHGKEH_02806
fldA_1	AJEIIPEB_03250	-	-	-	-	-	-	-	-	-
fldA_2	AJEIIPEB_03909	-	-	-	-	-	-	-	-	-
fldP	-	-	-	-	-	-	-	-	AMAJAFAD_03774	-
fliY	-	-	-	-	-	-	-	INOLKCBL_04310	AMAJAFAD_01558	-
fliY_2	-	-	-	-	-	-	DNIFGHKD_02294	-	-	ILGHGKEH_02757
fmt	-	GMODNCHE_02556	EODEGNPB_01280	PGHGPLOC_01402	AJFKMFBO_03771	PBJMDMIF_01965	DNIFGHKD_00267	INOLKCBL_03796	AMAJAFAD_01894	ILGHGKEH_00611
fmt_1	AJEIIPEB_02821	-	-	-	-	-	-	-	-	-
fmt_2	AJEIIPEB_04443	-	-	-	-	-	-	-	-	-
fni	-	-	EODEGNPB_01937	PGHGPLOC_03246	-	-	DNIFGHKD_04954	-	-	-
folA	-	GMODNCHE_02221	EODEGNPB_02531	PGHGPLOC_00325	AJFKMFBO_01715	PBJMDMIF_01051	-	-	-	-
folB	AJEIIPEB_01680	GMODNCHE_04913	EODEGNPB_03282	PGHGPLOC_04697	AJFKMFBO_02103	PBJMDMIF_00586	DNIFGHKD_03161	INOLKCBL_02197	AMAJAFAD_00033	ILGHGKEH_03437
folC	AJEIIPEB_03946	GMODNCHE_03980	EODEGNPB_02116	PGHGPLOC_02211	AJFKMFBO_02443	PBJMDMIF_02787	DNIFGHKD_06875	INOLKCBL_03470	AMAJAFAD_01243	ILGHGKEH_06350
folD	AJEIIPEB_01855	GMODNCHE_00502	EODEGNPB_02427	PGHGPLOC_02740	AJFKMFBO_03856	PBJMDMIF_03243	DNIFGHKD_00924	INOLKCBL_04934	AMAJAFAD_02624	ILGHGKEH_01530
folD_1	-	-	-	-	-	-	DNIFGHKD_00055	-	-	-
folD_2	-	-	-	-	-	-	DNIFGHKD_06246	-	-	ILGHGKEH_05850
folD_3	-	-	-	-	-	-	DNIFGHKD_01467	-	-	-
folE	AJEIIPEB_01678	GMODNCHE_04915	EODEGNPB_03280	PGHGPLOC_04695	AJFKMFBO_02105	PBJMDMIF_00584	DNIFGHKD_03163	INOLKCBL_02195	AMAJAFAD_00031	ILGHGKEH_03439
folE_2	-	-	-	-	AJFKMFBO_02937	-	-	-	-	-
folK	AJEIIPEB_01681	GMODNCHE_04912	EODEGNPB_03283	PGHGPLOC_04698	AJFKMFBO_02102	PBJMDMIF_00587	DNIFGHKD_03160	-	AMAJAFAD_00034	ILGHGKEH_03436
folP	AJEIIPEB_04934	-	-	-	-	-	DNIFGHKD_06238	-	-	ILGHGKEH_05842
folP1	AJEIIPEB_01679	GMODNCHE_04914	EODEGNPB_03281	PGHGPLOC_04696	AJFKMFBO_02104	PBJMDMIF_00585	DNIFGHKD_03162	INOLKCBL_02196	AMAJAFAD_00032	ILGHGKEH_03438
folP1_1	-	-	-	-	-	-	DNIFGHKD_00054	-	-	-
folP1_2	-	-	-	-	-	-	DNIFGHKD_01466	-	-	-
folP2	-	GMODNCHE_04212	EODEGNPB_03775	PGHGPLOC_00663	AJFKMFBO_00903	PBJMDMIF_01325	-	-	AMAJAFAD_00870	-
fosA	-	GMODNCHE_01045	EODEGNPB_01825	PGHGPLOC_01931	-	PBJMDMIF_03361	DNIFGHKD_00959	INOLKCBL_01415	AMAJAFAD_02669	ILGHGKEH_01567
fosB	AJEIIPEB_00112	-	EODEGNPB_04293	-	-	-	DNIFGHKD_07496	-	-	ILGHGKEH_00226
fpg1	AJEIIPEB_03398	GMODNCHE_03375	EODEGNPB_04469	PGHGPLOC_02340	AJFKMFBO_03493	PBJMDMIF_02893	DNIFGHKD_00639	INOLKCBL_03502	AMAJAFAD_02309	ILGHGKEH_01229
fprA	AJEIIPEB_00242	GMODNCHE_00001	EODEGNPB_01914	PGHGPLOC_03226	AJFKMFBO_03097	PBJMDMIF_03649	DNIFGHKD_05772	INOLKCBL_00810	AMAJAFAD_03225	ILGHGKEH_05413
fprA_2	-	-	-	PGHGPLOC_03497	-	-	-	-	-	-
fprB_1	-	GMODNCHE_00257	EODEGNPB_01443	PGHGPLOC_02947	AJFKMFBO_00491	PBJMDMIF_03425	DNIFGHKD_06107	-	AMAJAFAD_02879	ILGHGKEH_05705
fprB_2	-	GMODNCHE_01508	EODEGNPB_03462	PGHGPLOC_03539	AJFKMFBO_00435	PBJMDMIF_03909	DNIFGHKD_02229	INOLKCBL_01307	AMAJAFAD_03608	ILGHGKEH_02694
fprB_3	-	-	-	-	-	-	-	-	AMAJAFAD_03844	-
fprB_4	-	-	-	-	-	-	DNIFGHKD_05912	-	-	-
fprB_5	AJEIIPEB_04227	-	-	-	-	-	DNIFGHKD_05936	-	-	-
fprB_7	-	-	-	-	-	-	DNIFGHKD_09064	-	-	-
fpuA	-	-	-	-	-	-	-	INOLKCBL_03215	-	-
fpuB	-	-	EODEGNPB_02986	-	AJFKMFBO_03620	PBJMDMIF_03024	-	-	-	-
fpuC	-	-	EODEGNPB_02985	-	AJFKMFBO_03621	PBJMDMIF_03025	-	-	-	-
fpuC_1	-	-	-	-	AJFKMFBO_00235	-	-	INOLKCBL_00360	-	-
fpuC_2	-	-	-	-	-	-	-	INOLKCBL_00832	-	-
fpuD_1	-	-	-	-	-	-	DNIFGHKD_00949	-	AMAJAFAD_02652	ILGHGKEH_01557
fpuD_2	-	-	-	PGHGPLOC_00121	-	-	DNIFGHKD_04330	-	-	ILGHGKEH_04676
frc	-	-	-	-	-	-	-	-	-	ILGHGKEH_00540
frcA_1	-	-	-	-	-	-	DNIFGHKD_01991	-	-	-
frcA_2	-	-	-	-	-	-	DNIFGHKD_06848	-	-	ILGHGKEH_06317
frc_1	-	-	EODEGNPB_02329	PGHGPLOC_00785	-	PBJMDMIF_03953	-	-	-	-
frc_2	-	-	EODEGNPB_02333	PGHGPLOC_00781	-	PBJMDMIF_03957	-	-	-	-
frc_3	-	-	-	-	-	-	-	INOLKCBL_01222	-	-
frc_4	-	-	-	-	-	-	DNIFGHKD_04633	-	-	ILGHGKEH_07075
frc_5	-	-	-	PGHGPLOC_04599	-	-	-	-	-	-
frc_6	-	-	-	-	-	-	DNIFGHKD_05164	-	-	-
frc_7	-	-	-	-	-	-	DNIFGHKD_07395	-	-	-
frdA	AJEIIPEB_04590	GMODNCHE_01041	EODEGNPB_01833	PGHGPLOC_01935	-	-	DNIFGHKD_07141	-	-	ILGHGKEH_06628
frdB	AJEIIPEB_04591	GMODNCHE_01042	EODEGNPB_01832	PGHGPLOC_01934	-	-	DNIFGHKD_07142	-	-	ILGHGKEH_06629
frlR	AJEIIPEB_02868	-	-	-	-	-	DNIFGHKD_04887	INOLKCBL_01201	AMAJAFAD_03672	-
frp	-	-	-	-	-	-	-	INOLKCBL_00727	-	-
frr	AJEIIPEB_00743	GMODNCHE_02937	EODEGNPB_03810	PGHGPLOC_01053	AJFKMFBO_00723	PBJMDMIF_01623	DNIFGHKD_00602	INOLKCBL_03540	AMAJAFAD_02252	ILGHGKEH_01188
fruA	-	-	-	-	-	-	DNIFGHKD_00450	INOLKCBL_03636	AMAJAFAD_02137	ILGHGKEH_01036
ftpA	-	-	-	-	-	-	DNIFGHKD_08812	-	AMAJAFAD_04448	-
ftsA	-	-	-	-	-	-	DNIFGHKD_02869	-	-	-
ftsE	AJEIIPEB_03244	GMODNCHE_03241	EODEGNPB_03004	PGHGPLOC_02533	AJFKMFBO_03611	PBJMDMIF_03015	DNIFGHKD_00756	INOLKCBL_04768	AMAJAFAD_02446	ILGHGKEH_01346
ftsH_1	AJEIIPEB_01677	GMODNCHE_04916	EODEGNPB_03279	PGHGPLOC_04694	AJFKMFBO_02106	PBJMDMIF_00583	DNIFGHKD_03164	INOLKCBL_02194	AMAJAFAD_00030	ILGHGKEH_03440
ftsH_2	AJEIIPEB_01137	GMODNCHE_00064	EODEGNPB_03422	PGHGPLOC_03163	AJFKMFBO_03155	PBJMDMIF_03591	DNIFGHKD_05854	INOLKCBL_00745	AMAJAFAD_03142	ILGHGKEH_05491
ftsH_3	-	-	-	-	-	-	-	-	-	ILGHGKEH_06993
ftsK	AJEIIPEB_03638	GMODNCHE_03069	EODEGNPB_03620	PGHGPLOC_01174	AJFKMFBO_04104	PBJMDMIF_01719	DNIFGHKD_00482	INOLKCBL_03606	AMAJAFAD_02174	ILGHGKEH_01068
ftsP	-	-	-	-	-	-	DNIFGHKD_08461	-	-	-
ftsQ	-	GMODNCHE_00869	EODEGNPB_00824	PGHGPLOC_01997	AJFKMFBO_02642	PBJMDMIF_02536	-	-	-	-
ftsW	-	GMODNCHE_00866	EODEGNPB_00821	PGHGPLOC_02000	AJFKMFBO_02639	PBJMDMIF_02539	DNIFGHKD_07100	INOLKCBL_04460	-	ILGHGKEH_06587
ftsW_1	-	-	EODEGNPB_00712	PGHGPLOC_04413	-	PBJMDMIF_02283	-	-	-	-
ftsW_2	-	GMODNCHE_02572	-	-	AJFKMFBO_03765	-	-	-	-	-
ftsX	AJEIIPEB_03245	GMODNCHE_03242	EODEGNPB_03005	PGHGPLOC_02532	AJFKMFBO_03610	PBJMDMIF_03014	DNIFGHKD_00755	INOLKCBL_04767	AMAJAFAD_02445	ILGHGKEH_01345
ftsY	AJEIIPEB_03408	GMODNCHE_04559	EODEGNPB_00341	PGHGPLOC_02322	AJFKMFBO_03479	PBJMDMIF_02879	DNIFGHKD_00633	INOLKCBL_03510	AMAJAFAD_02292	ILGHGKEH_01223
ftsZ	AJEIIPEB_01962	GMODNCHE_00871	EODEGNPB_00825	PGHGPLOC_01996	AJFKMFBO_02643	PBJMDMIF_02535	DNIFGHKD_07104	INOLKCBL_04456	AMAJAFAD_01450	ILGHGKEH_06591
fucA	-	GMODNCHE_05061	EODEGNPB_00984	PGHGPLOC_04750	AJFKMFBO_02848	PBJMDMIF_00348	-	-	-	-
fucA_1	-	-	-	PGHGPLOC_03524	-	-	-	-	-	-
fucA_2	-	-	EODEGNPB_03478	-	-	-	-	-	-	-
fumB	AJEIIPEB_00944	GMODNCHE_04305	EODEGNPB_04386	PGHGPLOC_00575	AJFKMFBO_00572	PBJMDMIF_01258	DNIFGHKD_01270	INOLKCBL_02986	AMAJAFAD_00830	ILGHGKEH_01911
fumC	AJEIIPEB_00945	GMODNCHE_04745	EODEGNPB_03190	PGHGPLOC_00533	AJFKMFBO_00599	PBJMDMIF_01206	DNIFGHKD_01303	INOLKCBL_02909	AMAJAFAD_00799	ILGHGKEH_01946
furA_1	AJEIIPEB_03361	-	-	-	-	-	DNIFGHKD_02071	-	-	ILGHGKEH_02512
furA_2	-	GMODNCHE_05566	EODEGNPB_03075	PGHGPLOC_04539	AJFKMFBO_01128	PBJMDMIF_00478	DNIFGHKD_03267	INOLKCBL_02128	AMAJAFAD_04446	ILGHGKEH_03540
fusA	AJEIIPEB_00298	GMODNCHE_00275	EODEGNPB_01461	PGHGPLOC_02929	AJFKMFBO_00521	PBJMDMIF_03403	DNIFGHKD_06136	INOLKCBL_05098	AMAJAFAD_02860	ILGHGKEH_05735
fusA_1	AJEIIPEB_02298	-	-	-	-	-	DNIFGHKD_01281	-	-	ILGHGKEH_01922
gabD1	-	-	EODEGNPB_02720	PGHGPLOC_01726	-	PBJMDMIF_02373	-	-	-	-
gabD1_1	-	-	-	-	-	-	DNIFGHKD_00511	-	-	ILGHGKEH_00896
gabD1_2	-	-	-	-	-	-	DNIFGHKD_07386	-	-	ILGHGKEH_05069
gabD1_3	-	-	-	-	-	-	DNIFGHKD_06067	-	-	ILGHGKEH_05662
gabD1_4	-	-	-	-	-	-	DNIFGHKD_08032	-	-	-
gabD2	-	GMODNCHE_03512	EODEGNPB_04192	PGHGPLOC_04131	AJFKMFBO_00089	PBJMDMIF_00123	DNIFGHKD_03614	INOLKCBL_01850	AMAJAFAD_04220	ILGHGKEH_03962
gabD2_1	-	-	EODEGNPB_03996	PGHGPLOC_01116	-	-	-	-	-	-
gabD_1	-	-	-	-	-	-	DNIFGHKD_07451	-	-	ILGHGKEH_00182
gabD_2	-	GMODNCHE_00609	EODEGNPB_02377	PGHGPLOC_02695	AJFKMFBO_03896	-	DNIFGHKD_00881	INOLKCBL_04891	AMAJAFAD_02581	ILGHGKEH_01477
gabD_3	-	-	-	-	-	-	DNIFGHKD_03027	-	-	ILGHGKEH_03310
gabD_5	-	-	-	-	-	-	DNIFGHKD_04976	-	-	-
gabP	-	GMODNCHE_04218	EODEGNPB_03781	PGHGPLOC_00657	AJFKMFBO_00897	PBJMDMIF_01319	DNIFGHKD_01209	INOLKCBL_03019	AMAJAFAD_00864	ILGHGKEH_01833
gabP_1	-	-	-	-	-	-	DNIFGHKD_07447	-	-	ILGHGKEH_00178
gabP_11	-	-	-	-	-	-	DNIFGHKD_08856	-	-	-
gabP_2	-	-	-	-	-	-	DNIFGHKD_07597	-	-	ILGHGKEH_00846
gabP_3	-	-	-	-	-	-	DNIFGHKD_04080	-	-	-
gabP_5	-	GMODNCHE_02049	-	-	-	-	DNIFGHKD_04662	INOLKCBL_01414	-	-
gabP_6	-	-	-	-	-	-	DNIFGHKD_04097	-	-	ILGHGKEH_04730
gabP_7	-	-	-	-	-	-	DNIFGHKD_05039	-	-	-
gabP_8	-	-	-	-	-	-	DNIFGHKD_05518	-	-	ILGHGKEH_04670
gabR	-	GMODNCHE_03382	-	PGHGPLOC_02339	AJFKMFBO_03492	PBJMDMIF_02892	-	-	-	-
gabR_1	-	-	-	-	-	-	DNIFGHKD_02272	-	-	ILGHGKEH_02735
gabR_2	-	-	-	-	-	-	DNIFGHKD_06310	-	-	-
gabR_3	-	-	-	-	-	-	DNIFGHKD_06954	-	-	ILGHGKEH_06433
gabT	-	GMODNCHE_02894	EODEGNPB_03663	PGHGPLOC_01009	AJFKMFBO_00762	PBJMDMIF_01581	-	-	-	-
gabT_2	-	GMODNCHE_04838	-	-	-	-	DNIFGHKD_01653	-	-	ILGHGKEH_02209
gabT_3	-	-	-	-	-	-	DNIFGHKD_00047	INOLKCBL_00504	-	ILGHGKEH_04810
gadA	-	-	-	-	-	-	DNIFGHKD_01155	-	-	ILGHGKEH_01778
gadA_1	-	GMODNCHE_01186	EODEGNPB_01780	-	AJFKMFBO_01118	PBJMDMIF_00490	-	INOLKCBL_04679	-	-
gadA_2	AJEIIPEB_00867	GMODNCHE_06027	EODEGNPB_02679	PGHGPLOC_03988	AJFKMFBO_00201	PBJMDMIF_04239	-	-	-	-
gadC	AJEIIPEB_02069	-	-	-	-	-	-	-	-	ILGHGKEH_04221
galB	-	GMODNCHE_01980	-	-	-	-	-	-	-	-
galE	AJEIIPEB_02592	GMODNCHE_03132	EODEGNPB_03555	PGHGPLOC_01238	AJFKMFBO_04042	PBJMDMIF_01779	DNIFGHKD_00424	INOLKCBL_03657	AMAJAFAD_02100	ILGHGKEH_01008
galE1	-	-	-	-	-	-	-	-	-	ILGHGKEH_04881
galE_2	-	-	-	-	-	-	DNIFGHKD_02110	-	-	ILGHGKEH_02562
galK	-	GMODNCHE_01777	EODEGNPB_01967	PGHGPLOC_00009	AJFKMFBO_03059	PBJMDMIF_03698	-	-	-	-
galK_2	-	GMODNCHE_01789	-	PGHGPLOC_03269	-	PBJMDMIF_03688	-	-	-	-
galS	-	-	-	-	-	-	DNIFGHKD_05257	-	-	ILGHGKEH_04496
galT	-	GMODNCHE_01776	EODEGNPB_01968	PGHGPLOC_00008	AJFKMFBO_03058	PBJMDMIF_03699	-	INOLKCBL_00876	-	-
galT_2	-	-	-	PGHGPLOC_03270	-	-	-	-	-	-
gamP	AJEIIPEB_04673	-	-	-	-	-	-	-	-	-
gap2	AJEIIPEB_01782	GMODNCHE_04987	-	PGHGPLOC_03908	-	-	DNIFGHKD_04248	INOLKCBL_04059	-	ILGHGKEH_07126
gapA	AJEIIPEB_01023	GMODNCHE_02540	EODEGNPB_01261	PGHGPLOC_01422	AJFKMFBO_03786	PBJMDMIF_01984	DNIFGHKD_00253	INOLKCBL_03810	AMAJAFAD_01881	ILGHGKEH_00597
garA	AJEIIPEB_03119	GMODNCHE_05950	EODEGNPB_00372	PGHGPLOC_01663	AJFKMFBO_03302	PBJMDMIF_02304	DNIFGHKD_07287	INOLKCBL_04222	AMAJAFAD_01671	ILGHGKEH_06775
garD	-	-	-	-	-	-	DNIFGHKD_04480	-	-	-
garK	-	-	-	-	-	-	-	INOLKCBL_03104	-	ILGHGKEH_02888
garK_1	-	-	-	-	-	-	DNIFGHKD_01897	-	-	-
garK_2	-	-	-	-	-	-	DNIFGHKD_05355	-	-	ILGHGKEH_04566
garK_3	-	-	-	-	-	-	-	-	-	ILGHGKEH_05228
garK_4	-	-	-	-	-	-	-	-	-	ILGHGKEH_06868
garL	AJEIIPEB_01708	-	-	-	-	-	-	-	-	-
garL_1	-	-	-	-	-	-	-	-	-	ILGHGKEH_03215
garL_2	-	-	-	-	-	-	-	-	-	ILGHGKEH_04897
garP	-	-	-	-	-	-	DNIFGHKD_04813	-	-	-
garR	-	GMODNCHE_01963	EODEGNPB_00090	PGHGPLOC_00133	-	-	-	-	-	-
garR_1	-	GMODNCHE_01168	-	-	-	-	-	-	-	-
gatA_1	AJEIIPEB_02810	GMODNCHE_03321	EODEGNPB_02779	PGHGPLOC_02392	AJFKMFBO_03546	PBJMDMIF_02949	DNIFGHKD_00689	INOLKCBL_04674	AMAJAFAD_02356	ILGHGKEH_01279
gatA_2	-	-	-	-	-	-	DNIFGHKD_04159	-	-	ILGHGKEH_04819
gatA_3	-	-	-	-	-	-	DNIFGHKD_04914	-	-	-
gatA_4	-	-	-	-	-	-	-	-	-	ILGHGKEH_06893
gatB	AJEIIPEB_02806	GMODNCHE_03329	EODEGNPB_02772	PGHGPLOC_02385	AJFKMFBO_03537	PBJMDMIF_02938	DNIFGHKD_00683	INOLKCBL_04668	AMAJAFAD_02350	ILGHGKEH_01273
gatC	AJEIIPEB_02811	GMODNCHE_03320	EODEGNPB_02780	PGHGPLOC_02393	AJFKMFBO_03547	PBJMDMIF_02950	DNIFGHKD_00690	INOLKCBL_04675	AMAJAFAD_02357	ILGHGKEH_01280
gatD	AJEIIPEB_02471	GMODNCHE_03644	EODEGNPB_03022	PGHGPLOC_04482	AJFKMFBO_01154	PBJMDMIF_00444	DNIFGHKD_03340	INOLKCBL_02115	AMAJAFAD_04416	ILGHGKEH_03662
gbh_1	-	-	-	-	-	-	DNIFGHKD_04130	-	-	ILGHGKEH_04774
gbh_2	-	-	-	-	-	-	DNIFGHKD_04782	-	-	-
gbh_3	-	-	-	-	-	-	DNIFGHKD_07787	-	-	-
gbpR_1	-	GMODNCHE_03773	EODEGNPB_02922	-	-	-	-	-	-	-
gbpR_2	-	GMODNCHE_05602	EODEGNPB_03113	PGHGPLOC_04582	-	-	-	-	-	-
gbsA	-	-	EODEGNPB_03580	-	-	-	-	-	AMAJAFAD_02140	-
gbsA_1	-	-	-	-	-	-	DNIFGHKD_00097	-	-	-
gbsA_2	-	-	-	-	-	-	DNIFGHKD_05596	-	-	ILGHGKEH_05234
gbsA_4	-	-	-	-	-	-	DNIFGHKD_06184	-	-	ILGHGKEH_05780
gbsA_5	-	-	-	-	-	-	-	-	-	ILGHGKEH_07150
gbsB	-	-	-	-	-	-	-	-	-	ILGHGKEH_04739
gci	-	GMODNCHE_05135	-	-	-	-	-	-	-	-
gcl	-	-	-	-	-	-	DNIFGHKD_05354	-	-	ILGHGKEH_04565
gcl_1	-	-	-	-	-	-	DNIFGHKD_02939	-	-	-
gcl_3	-	-	-	-	-	-	DNIFGHKD_08040	-	-	-
gcoA_1	-	-	-	-	-	-	DNIFGHKD_01482	INOLKCBL_00313	-	-
gcoA_2	-	-	-	-	-	-	DNIFGHKD_05629	INOLKCBL_01494	-	ILGHGKEH_05261
gcoB_1	-	-	-	-	-	-	DNIFGHKD_01483	INOLKCBL_00314	-	-
gcoB_2	-	-	-	-	-	-	-	INOLKCBL_01495	-	-
gcoB_3	-	-	-	-	-	-	DNIFGHKD_05628	-	-	ILGHGKEH_05260
gcvA	-	GMODNCHE_02622	-	-	-	-	-	-	-	-
gcvH	AJEIIPEB_03120	GMODNCHE_05951	EODEGNPB_00371	PGHGPLOC_01664	AJFKMFBO_03301	PBJMDMIF_02305	DNIFGHKD_07286	INOLKCBL_04223	AMAJAFAD_01670	ILGHGKEH_06774
gcvH_1	-	-	-	-	-	-	DNIFGHKD_04797	-	-	-
gcvH_2	-	-	-	-	-	-	DNIFGHKD_06235	-	-	ILGHGKEH_05840
gcvP	AJEIIPEB_03115	GMODNCHE_05946	EODEGNPB_00376	PGHGPLOC_01659	AJFKMFBO_03306	PBJMDMIF_02300	DNIFGHKD_07291	INOLKCBL_04218	AMAJAFAD_01675	ILGHGKEH_06779
gcvP_1	-	-	-	-	-	-	DNIFGHKD_04799	-	-	-
gcvT_1	AJEIIPEB_00069	GMODNCHE_01890	EODEGNPB_00159	PGHGPLOC_00050	AJFKMFBO_01532	PBJMDMIF_00837	DNIFGHKD_02501	INOLKCBL_02471	AMAJAFAD_00310	ILGHGKEH_02966
gcvT_2	AJEIIPEB_03705	GMODNCHE_00807	EODEGNPB_04724	PGHGPLOC_02060	AJFKMFBO_02578	PBJMDMIF_02598	DNIFGHKD_07041	INOLKCBL_04515	AMAJAFAD_01392	ILGHGKEH_06527
gdh	AJEIIPEB_03661	-	-	-	-	-	-	-	-	-
gdhA	-	-	-	-	AJFKMFBO_03336	PBJMDMIF_00910	-	-	-	-
gdhB	-	GMODNCHE_04836	-	-	-	-	-	-	-	-
gdhIV	-	-	-	-	-	-	DNIFGHKD_05281	-	-	-
gdh_1	-	-	-	-	-	-	DNIFGHKD_01644	-	-	ILGHGKEH_02200
gdh_2	-	GMODNCHE_04480	EODEGNPB_00298	PGHGPLOC_02275	AJFKMFBO_02394	PBJMDMIF_02840	DNIFGHKD_06733	INOLKCBL_03408	AMAJAFAD_01189	ILGHGKEH_06242
gdh_3	-	-	-	-	-	-	DNIFGHKD_03098	-	-	ILGHGKEH_03386
gdh_4	-	-	-	-	-	-	DNIFGHKD_04204	-	-	ILGHGKEH_04848
gdh_7	-	-	-	-	-	-	DNIFGHKD_06804	-	-	ILGHGKEH_06270
gdh_8	-	-	-	-	-	-	DNIFGHKD_08860	-	-	ILGHGKEH_06951
gdx	-	GMODNCHE_06095	EODEGNPB_00953	PGHGPLOC_04886	AJFKMFBO_01488	PBJMDMIF_00755	DNIFGHKD_02599	INOLKCBL_02398	AMAJAFAD_03746	ILGHGKEH_03080
genK	-	GMODNCHE_00647	EODEGNPB_01105	PGHGPLOC_02660	AJFKMFBO_03934	PBJMDMIF_03138	DNIFGHKD_05392	-	-	ILGHGKEH_04599
genK_1	-	-	-	-	-	-	DNIFGHKD_03655	-	-	-
genK_2	AJEIIPEB_00281	-	-	-	-	-	DNIFGHKD_05623	INOLKCBL_01500	-	ILGHGKEH_05255
genK_3	-	-	-	-	-	-	DNIFGHKD_04152	-	-	-
genK_4	-	-	-	-	-	-	DNIFGHKD_04692	-	-	-
genK_6	-	-	-	-	-	-	DNIFGHKD_06194	INOLKCBL_03117	-	ILGHGKEH_05791
genK_7	-	-	-	-	-	-	-	-	-	ILGHGKEH_05797
geoA	-	-	-	-	-	-	DNIFGHKD_02474	-	-	ILGHGKEH_02938
geoB_1	-	GMODNCHE_00227	EODEGNPB_01416	PGHGPLOC_02975	-	-	-	-	-	-
geoB_10	-	-	-	-	-	-	DNIFGHKD_05440	-	-	-
geoB_11	-	-	-	-	-	-	DNIFGHKD_05476	-	-	-
geoB_12	AJEIIPEB_04237	-	-	-	-	-	DNIFGHKD_05947	-	-	-
geoB_14	-	-	-	-	-	-	DNIFGHKD_08068	-	-	-
geoB_15	-	-	-	-	-	-	DNIFGHKD_09026	-	-	-
geoB_2	AJEIIPEB_00680	GMODNCHE_01637	EODEGNPB_00063	-	AJFKMFBO_02955	PBJMDMIF_03834	DNIFGHKD_02171	INOLKCBL_01154	AMAJAFAD_03557	ILGHGKEH_02622
geoB_3	AJEIIPEB_02910	-	-	-	-	-	-	-	-	-
geoB_4	AJEIIPEB_03486	-	-	-	-	-	DNIFGHKD_05955	-	-	-
geoB_5	-	-	-	-	-	-	DNIFGHKD_04683	-	-	-
geoB_6	-	-	-	-	-	-	DNIFGHKD_04706	-	-	-
geoB_7	-	-	-	-	-	-	DNIFGHKD_04986	-	-	-
geoB_9	-	-	-	-	-	-	DNIFGHKD_05116	-	-	ILGHGKEH_04459
gerN	-	-	-	-	-	-	DNIFGHKD_03413	-	-	ILGHGKEH_03745
gghA	-	-	-	-	-	-	-	-	AMAJAFAD_03797	-
ggt	AJEIIPEB_01034	-	-	-	-	-	DNIFGHKD_03322	INOLKCBL_05079	-	ILGHGKEH_03645
ghrA	-	-	EODEGNPB_01608	PGHGPLOC_03609	-	PBJMDMIF_03987	-	-	-	-
ghrA_1	-	-	-	-	-	-	DNIFGHKD_02951	INOLKCBL_02272	-	ILGHGKEH_03263
ghrA_2	-	-	-	-	-	-	DNIFGHKD_03416	-	-	ILGHGKEH_03748
ghrA_3	-	-	-	-	-	-	DNIFGHKD_08795	-	-	-
ghrB	-	GMODNCHE_03777	EODEGNPB_02923	PGHGPLOC_04320	AJFKMFBO_01830	PBJMDMIF_00320	DNIFGHKD_06884	-	-	ILGHGKEH_06359
ghrB_2	-	-	-	-	-	-	DNIFGHKD_08839	-	-	-
glaR	-	GMODNCHE_02070	EODEGNPB_02646	PGHGPLOC_00220	-	-	-	-	-	-
glbO	AJEIIPEB_03668	GMODNCHE_04380	EODEGNPB_00269	PGHGPLOC_02239	AJFKMFBO_02415	PBJMDMIF_02816	DNIFGHKD_06808	INOLKCBL_03427	AMAJAFAD_01212	ILGHGKEH_06275
glcA	-	-	-	-	-	-	-	INOLKCBL_02414	-	-
glcB	AJEIIPEB_03111	GMODNCHE_05941	EODEGNPB_00380	PGHGPLOC_01653	AJFKMFBO_03312	PBJMDMIF_02294	DNIFGHKD_07294	INOLKCBL_04215	AMAJAFAD_01679	ILGHGKEH_06782
glcB_1	-	-	-	-	-	-	DNIFGHKD_05363	-	-	ILGHGKEH_04574
glcC	-	GMODNCHE_02773	EODEGNPB_02257	PGHGPLOC_00860	AJFKMFBO_01347	PBJMDMIF_01444	-	INOLKCBL_04023	-	-
glcC_1	-	-	-	-	-	-	DNIFGHKD_04197	-	-	ILGHGKEH_04837
glcC_2	-	-	-	-	-	-	-	INOLKCBL_00175	-	ILGHGKEH_07031
glcK	-	-	-	-	-	-	DNIFGHKD_02168	-	-	ILGHGKEH_02619
glcR	AJEIIPEB_01586	-	-	-	-	-	-	-	-	-
glf	AJEIIPEB_00555	GMODNCHE_03412	EODEGNPB_02121	PGHGPLOC_04226	AJFKMFBO_00019	PBJMDMIF_00207	DNIFGHKD_03499	INOLKCBL_01947	AMAJAFAD_04282	ILGHGKEH_03854
glfT1	AJEIIPEB_02357	GMODNCHE_03819	EODEGNPB_02948	PGHGPLOC_04283	AJFKMFBO_01849	PBJMDMIF_00276	DNIFGHKD_03443	INOLKCBL_01995	AMAJAFAD_04330	ILGHGKEH_03795
glfT2_1	AJEIIPEB_00556	GMODNCHE_03411	EODEGNPB_02122	PGHGPLOC_04227	AJFKMFBO_00018	PBJMDMIF_00208	DNIFGHKD_03498	INOLKCBL_01948	AMAJAFAD_04283	ILGHGKEH_03853
glfT2_2	-	GMODNCHE_03821	-	PGHGPLOC_04281	-	PBJMDMIF_00266	DNIFGHKD_03447	-	-	ILGHGKEH_03799
glgB	AJEIIPEB_04619	GMODNCHE_02890	EODEGNPB_03656	PGHGPLOC_01005	AJFKMFBO_00771	PBJMDMIF_01577	DNIFGHKD_06689	INOLKCBL_03345	AMAJAFAD_01139	ILGHGKEH_06195
glgC	AJEIIPEB_00507	GMODNCHE_04205	EODEGNPB_03768	PGHGPLOC_00670	AJFKMFBO_00910	PBJMDMIF_01332	DNIFGHKD_01195	INOLKCBL_03033	AMAJAFAD_00879	ILGHGKEH_01819
glgE	AJEIIPEB_04618	GMODNCHE_02891	EODEGNPB_03657	PGHGPLOC_01006	AJFKMFBO_00770	PBJMDMIF_01578	DNIFGHKD_06690	INOLKCBL_03346	AMAJAFAD_01140	ILGHGKEH_06196
glgM	AJEIIPEB_00508	GMODNCHE_04206	EODEGNPB_03769	PGHGPLOC_00669	AJFKMFBO_00909	PBJMDMIF_01331	DNIFGHKD_01196	INOLKCBL_03032	AMAJAFAD_00878	ILGHGKEH_01820
glgP	AJEIIPEB_04617	GMODNCHE_02892	EODEGNPB_03659	PGHGPLOC_01008	AJFKMFBO_00768	PBJMDMIF_01580	DNIFGHKD_06691	INOLKCBL_03347	AMAJAFAD_01141	ILGHGKEH_06197
glgX_1	-	-	-	-	-	-	DNIFGHKD_00713	-	AMAJAFAD_02378	ILGHGKEH_01303
glgX_2	AJEIIPEB_03730	GMODNCHE_00974	EODEGNPB_00876	PGHGPLOC_01959	-	-	DNIFGHKD_07133	INOLKCBL_04429	AMAJAFAD_01476	ILGHGKEH_06620
glkA	AJEIIPEB_04748	GMODNCHE_00838	EODEGNPB_00792	PGHGPLOC_02029	AJFKMFBO_02611	PBJMDMIF_02566	DNIFGHKD_07073	INOLKCBL_04486	AMAJAFAD_01421	ILGHGKEH_06560
glkA_1	-	-	-	-	-	-	DNIFGHKD_03291	-	-	ILGHGKEH_03591
glkA_2	-	-	-	-	-	-	DNIFGHKD_06834	-	-	ILGHGKEH_06303
glmM	AJEIIPEB_04763	GMODNCHE_00401	-	PGHGPLOC_02823	AJFKMFBO_01030	PBJMDMIF_03302	DNIFGHKD_00997	INOLKCBL_04989	AMAJAFAD_02707	ILGHGKEH_01610
glmS	AJEIIPEB_04642	GMODNCHE_00405	EODEGNPB_02488	PGHGPLOC_02819	AJFKMFBO_01034	PBJMDMIF_03298	DNIFGHKD_00992	INOLKCBL_04985	AMAJAFAD_02702	ILGHGKEH_01605
glmS_1	-	GMODNCHE_02562	EODEGNPB_01285	-	-	-	-	-	-	-
glmU	AJEIIPEB_00787	GMODNCHE_04678	EODEGNPB_03857	PGHGPLOC_00475	AJFKMFBO_00654	PBJMDMIF_01157	DNIFGHKD_01531	INOLKCBL_02838	AMAJAFAD_00670	ILGHGKEH_02068
glnA_1	AJEIIPEB_01430	GMODNCHE_00791	EODEGNPB_02493	PGHGPLOC_02084	AJFKMFBO_02562	PBJMDMIF_02612	DNIFGHKD_07023	INOLKCBL_04527	AMAJAFAD_01377	ILGHGKEH_06508
glnA_2	AJEIIPEB_03715	GMODNCHE_00798	EODEGNPB_04629	PGHGPLOC_02069	AJFKMFBO_02569	PBJMDMIF_02606	DNIFGHKD_07032	INOLKCBL_04522	AMAJAFAD_01383	ILGHGKEH_06518
glnB	AJEIIPEB_05002	GMODNCHE_04554	EODEGNPB_00334	PGHGPLOC_02320	AJFKMFBO_02367	PBJMDMIF_02877	DNIFGHKD_00631	INOLKCBL_03512	AMAJAFAD_02290	ILGHGKEH_01221
glnD	AJEIIPEB_05003	GMODNCHE_04553	EODEGNPB_00333	PGHGPLOC_02319	AJFKMFBO_02368	PBJMDMIF_02876	DNIFGHKD_00630	INOLKCBL_03513	AMAJAFAD_02289	ILGHGKEH_01220
glnE	AJEIIPEB_01429	GMODNCHE_00792	EODEGNPB_02494	PGHGPLOC_02083	AJFKMFBO_02563	PBJMDMIF_02611	DNIFGHKD_07024	INOLKCBL_04526	AMAJAFAD_01378	ILGHGKEH_06509
glnH	AJEIIPEB_01572	-	-	-	-	-	DNIFGHKD_00463	INOLKCBL_03625	AMAJAFAD_02153	ILGHGKEH_01049
glnH_2	-	-	-	-	-	-	DNIFGHKD_02201	-	-	ILGHGKEH_02663
glnH_3	AJEIIPEB_04953	-	-	-	-	-	DNIFGHKD_07209	-	-	ILGHGKEH_06696
glnM	AJEIIPEB_01571	GMODNCHE_03097	EODEGNPB_03592	PGHGPLOC_01201	AJFKMFBO_04079	PBJMDMIF_01746	DNIFGHKD_00464	INOLKCBL_03624	AMAJAFAD_02154	ILGHGKEH_01050
glnM_2	-	-	-	-	-	-	-	-	-	ILGHGKEH_01842
glnP	-	-	-	-	-	-	DNIFGHKD_03209	INOLKCBL_03333	AMAJAFAD_00006	ILGHGKEH_03483
glnP_2	-	-	-	-	-	-	-	-	-	ILGHGKEH_05120
glnQ_1	AJEIIPEB_01573	GMODNCHE_03099	EODEGNPB_03590	PGHGPLOC_01203	AJFKMFBO_04077	PBJMDMIF_01748	DNIFGHKD_00462	INOLKCBL_03626	AMAJAFAD_02152	ILGHGKEH_01048
glnQ_2	AJEIIPEB_04955	GMODNCHE_01240	EODEGNPB_02709	PGHGPLOC_01737	AJFKMFBO_02222	PBJMDMIF_02383	DNIFGHKD_07211	INOLKCBL_04308	AMAJAFAD_01560	ILGHGKEH_06698
glnQ_3	-	-	-	-	-	-	DNIFGHKD_01585	-	AMAJAFAD_00630	ILGHGKEH_02136
glnQ_6	-	-	-	-	-	-	-	-	-	ILGHGKEH_05118
glnQ_8	-	-	-	-	-	-	-	-	-	ILGHGKEH_06889
glnT	-	-	EODEGNPB_01934	PGHGPLOC_03243	-	-	DNIFGHKD_04951	-	-	-
gloB_1	AJEIIPEB_02597	-	-	-	-	-	DNIFGHKD_00427	-	-	ILGHGKEH_01011
gloB_2	-	GMODNCHE_02790	EODEGNPB_02265	PGHGPLOC_00848	AJFKMFBO_01342	PBJMDMIF_01436	DNIFGHKD_06425	-	AMAJAFAD_00985	ILGHGKEH_05964
gloB_3	-	GMODNCHE_01808	EODEGNPB_01929	PGHGPLOC_03241	AJFKMFBO_03084	PBJMDMIF_03663	-	INOLKCBL_04739	AMAJAFAD_03300	-
gloB_4	-	-	-	-	-	-	-	INOLKCBL_02211	-	-
gloB_5	-	GMODNCHE_05592	EODEGNPB_03105	PGHGPLOC_04572	AJFKMFBO_01107	PBJMDMIF_00502	DNIFGHKD_03254	-	AMAJAFAD_04467	ILGHGKEH_03527
gloB_6	-	-	-	-	-	-	-	-	-	ILGHGKEH_05043
[truncated: 24,437 more rows]

## Sheet: Table S6
Table S6. Identification of biosynthetic gene clusters in the genome of strain R16.
Region	Type	From	To	Most similar known cluster	Similar
Region 1	T1PKS	214590	259539	e-Poly-L-lysine	1
Region 2	NAPAA	584668	618579	heterobactin B/heterobactin S2	0.63
Region 3	NRP-metallophore, NRPS	807111	882920	-	-
Region 4	RiPP-like	1085309	1096109	-	-
Region 5	batalactone	1461277	1492195	SF2575	0.06
Region 6	terpene	2132547	2152219	pentalenolactone	0.15
Region 7	NRPS	2317372	2383173	capreomycin A/capreomycin IB/capreomycin IIA/capreomycin IIB	0.12
Region 8	NRPS	2579303	2634768	isorenieratene	0.42
Region 9	terpene	2702724	2723647	ectoine	0.75
Region 10	ectoine	2937433	2947849	corynecin Ill/corynecin I/corynecin II	0.4
Region 11	NRPS	3519653	3594020	-	-
Region 12	redox-cofactor	3597048	3619954	-	-
Region 13	NRPS	3946875	4005414	-
